# Supplementary material for: Stochastic Forces in Microbial Community Assembly: Founding Community Size Governs Divergent Ecological Trajectories
Source: Ecol Lett. 2026 May 3;29:e70388. doi: 10.1111/ele.70388 (PMC13136789; doi:10.1111/ele.70388)
Supplement: Supplementary file 2 — Table S1: Solutions used in the experiment. Table S2: Coefficient of variation (CV) of expected cell number for each OTU and diltuon rates. Table S3: Outliers in the process quantifying the within‐mode variation of each OTU. Table S4: Raw data of the multimodality and within‐mode variation of each OTU in each inoculum. Table S5: DNA concentration of each inoculum community and predicted DNA copy number. Table S6: Student's t‐test of alpha‐diversity and temporal variance. Table S7: Corrlation analysis for Figure 2D,E. Table S8: Detailed information of the multimodality and within‐mode variation at the community level. [file ELE-29-0-s002.xlsx]

## Sheet: Table S1
Table S1 | Solutions used in the experiment
The PBS buffer was used for the pre-culture to prepare two types of inoculum. Based on M9 medium with minimal inorganic additives, we prepared a medium by adding the specific additives described in the table.
Solution	Ingredient
1xPBS buffer	1,370 mmol/l NaCl, 81 mmol/l Na2HPO4, 26.8 mmol/l KCl, 14.7 mmol/l KH2PO4, 200mg/ml cycloheximide
M9 medium	3 g/L KH2PO4, 0.5 g/L NaCl, 6.7 g/L Na2HPO4, 1 g/L NH4Cl
Inorganic additive	2 mM MgSO4, 0.1 mM CaCl2
Culture medium	M9 medium, Inorganic additive, 0.023 CarbonM glucose, 0.023 CarbonM leucine, 0.023 CarbonM citrate

## Sheet: Table S2
Table S2 | Coefficient of variation (CV) of expected cell number for each OTU and diltuon rates
We examined whether the coefficient of variation (CV) of expected cell number for each OTU increased with dilution rate for each inoculum using a genelarized linear mixed model (GLMM). Specifically, a GLMM was fitted with the CV as the response variable, dilution rate as an ordered categorical fixed effect, and OTU identity as a random effect to account for differences among OTUs. The ordered fac…
Soil
Term	Estimate	Std. Error	df	t-value	p-value
(Intersept)	0.248933	0.0811927	7.28419	3.06596	0.017301
Linear component	0.38561	0.0821388	21.1203	4.69461	< 0.0001
Quaddratic component	0.058565	0.0796156	20.4434	0.735597	0.470332
Cubic component	-0.0526088	0.0784638	20.4885	-0.670486	0.510036
Freshwater
Term	Estimate	Std. Error	df	t-value	p-value
(Intersept)	0.459057	0.145453	3.94126	3.15605	0.0350248
Linear component	0.79646	0.182817	11.2554	4.35659	0.0010833
Quadratic component	0.248571	0.177951	11.137	1.39685	0.189671
Cubic component	0.00305995	0.172948	11.0047	0.0176929	0.986201

## Sheet: Table S3
Table S3 | Outliers in the process quantifying the within-mode variation of each OTU
In the process of calculating the within-mode variation, a total of 10 samples—5 from the upper end and 5 from the lower end—are excluded prior to computation. This table shows the names and well positions of the 10 samples excluded from the analysis for each inoculum source (Source), inoculum density (Density), day (Day), and target OTU (OTU).
Source	Density	Day	OTU	Sample_name	Wellpostition
Soil	1	2	X_001	HS3_S_0066	c18
Soil	1	2	X_001	HS3_S_0030	k8
Soil	1	2	X_001	HS3_S_0011	e4
Soil	1	2	X_001	HS3_S_0073	a20
Soil	1	2	X_001	HS3_S_0093	i24
Soil	1	2	X_001	HS3_S_0045	i12
Soil	1	2	X_001	HS3_S_0040	o10
Soil	1	2	X_001	HS3_S_0047	m12
Soil	1	2	X_001	HS3_S_0021	i6
Soil	1	2	X_001	HS3_S_0046	k12
Soil	1	2	X_002	HS3_S_0067	e18
Soil	1	2	X_002	HS3_S_0002	c2
Soil	1	2	X_002	HS3_S_0014	k4
Soil	1	2	X_002	HS3_S_0049	a14
Soil	1	2	X_002	HS3_S_0086	k22
Soil	1	2	X_002	HS3_S_0032	o8
Soil	1	2	X_002	HS3_S_0056	o14
Soil	1	2	X_002	HS3_S_0030	k8
Soil	1	2	X_002	HS3_S_0040	o10
Soil	1	2	X_002	HS3_S_0048	o12
Soil	1	2	X_003	HS3_S_0048	o12
Soil	1	2	X_003	HS3_S_0046	k12
Soil	1	2	X_003	HS3_S_0039	m10
Soil	1	2	X_003	HS3_S_0052	g14
Soil	1	2	X_003	HS3_S_0032	o8
Soil	1	2	X_003	HS3_S_0067	e18
Soil	1	2	X_003	HS3_S_0011	e4
Soil	1	2	X_003	HS3_S_0088	o22
Soil	1	2	X_003	HS3_S_0066	c18
Soil	1	2	X_003	HS3_S_0030	k8
Soil	1	2	X_004	HS3_S_0066	c18
Soil	1	2	X_004	HS3_S_0011	e4
Soil	1	2	X_004	HS3_S_0050	c14
Soil	1	2	X_004	HS3_S_0086	k22
Soil	1	2	X_004	HS3_S_0075	e20
Soil	1	2	X_004	HS3_S_0078	k20
Soil	1	2	X_004	HS3_S_0015	m4
Soil	1	2	X_004	HS3_S_0040	o10
Soil	1	2	X_004	HS3_S_0072	o18
Soil	1	2	X_004	HS3_S_0073	a20
Soil	1	2	X_006	HS3_S_0040	o10
Soil	1	2	X_006	HS3_S_0065	a18
Soil	1	2	X_006	HS3_S_0056	o14
Soil	1	2	X_006	HS3_S_0096	o24
Soil	1	2	X_006	HS3_S_0004	g2
Soil	1	2	X_006	HS3_S_0030	k8
Soil	1	2	X_006	HS3_S_0011	e4
Soil	1	2	X_006	HS3_S_0086	k22
Soil	1	2	X_006	HS3_S_0073	a20
Soil	1	2	X_006	HS3_S_0066	c18
Soil	1	2	X_012	HS3_S_0047	m12
Soil	1	2	X_012	HS3_S_0048	o12
Soil	1	2	X_012	HS3_S_0046	k12
Soil	1	2	X_012	HS3_S_0039	m10
Soil	1	2	X_012	HS3_S_0037	i10
Soil	1	2	X_012	HS3_S_0008	o2
Soil	1	2	X_012	HS3_S_0049	a14
Soil	1	2	X_012	HS3_S_0059	e16
Soil	1	2	X_012	HS3_S_0014	k4
Soil	1	2	X_012	HS3_S_0093	i24
Soil	1	2	X_013	HS3_S_0002	c2
Soil	1	2	X_013	HS3_S_0067	e18
Soil	1	2	X_013	HS3_S_0075	e20
Soil	1	2	X_013	HS3_S_0049	a14
Soil	1	2	X_013	HS3_S_0003	e2
Soil	1	2	X_013	HS3_S_0011	e4
Soil	1	2	X_013	HS3_S_0066	c18
Soil	1	2	X_013	HS3_S_0095	m24
Soil	1	2	X_013	HS3_S_0032	o8
Soil	1	2	X_013	HS3_S_0031	m8
Soil	1	2	X_016	HS3_S_0086	k22
Soil	1	2	X_016	HS3_S_0068	g18
Soil	1	2	X_016	HS3_S_0080	o20
Soil	1	2	X_016	HS3_S_0073	a20
Soil	1	2	X_016	HS3_S_0075	e20
Soil	1	2	X_016	HS3_S_0065	a18
Soil	1	2	X_016	HS3_S_0030	k8
Soil	1	2	X_016	HS3_S_0032	o8
Soil	1	2	X_016	HS3_S_0045	i12
Soil	1	2	X_016	HS3_S_0057	a16
Soil	1	2	X_019	HS3_S_0037	i10
Soil	1	2	X_019	HS3_S_0080	o20
Soil	1	2	X_019	HS3_S_0072	o18
Soil	1	2	X_019	HS3_S_0048	o12
Soil	1	2	X_019	HS3_S_0045	i12
Soil	1	2	X_019	HS3_S_0010	c4
Soil	1	2	X_019	HS3_S_0019	e6
Soil	1	2	X_019	HS3_S_0090	c24
Soil	1	2	X_019	HS3_S_0034	c10
Soil	1	2	X_019	HS3_S_0058	c16
Freshwater	1	2	X_002	HS3_W_0036	g10
Freshwater	1	2	X_002	HS3_W_0035	e10
Freshwater	1	2	X_002	HS3_W_0021	i6
Freshwater	1	2	X_002	HS3_W_0015	m4
Freshwater	1	2	X_002	HS3_W_0090	c24
Freshwater	1	2	X_002	HS3_W_0016	o4
Freshwater	1	2	X_002	HS3_W_0030	k8
Freshwater	1	2	X_002	HS3_W_0068	g18
Freshwater	1	2	X_002	HS3_W_0059	e16
Freshwater	1	2	X_002	HS3_W_0008	o2
Freshwater	1	2	X_003	HS3_W_0006	k2
Freshwater	1	2	X_003	HS3_W_0026	c8
Freshwater	1	2	X_003	HS3_W_0050	c14
Freshwater	1	2	X_003	HS3_W_0002	c2
Freshwater	1	2	X_003	HS3_W_0008	o2
Freshwater	1	2	X_003	HS3_W_0035	e10
Freshwater	1	2	X_003	HS3_W_0092	g24
Freshwater	1	2	X_003	HS3_W_0081	a22
Freshwater	1	2	X_003	HS3_W_0093	i24
Freshwater	1	2	X_003	HS3_W_0090	c24
Freshwater	1	2	X_005	HS3_W_0059	e16
Freshwater	1	2	X_005	HS3_W_0060	g16
Freshwater	1	2	X_005	HS3_W_0052	g14
Freshwater	1	2	X_005	HS3_W_0048	o12
Freshwater	1	2	X_005	HS3_W_0028	g8
Freshwater	1	2	X_005	HS3_W_0001	a2
Freshwater	1	2	X_005	HS3_W_0053	i14
Freshwater	1	2	X_005	HS3_W_0078	k20
Freshwater	1	2	X_005	HS3_W_0021	i6
Freshwater	1	2	X_005	HS3_W_0096	o24
Freshwater	1	2	X_013	HS3_W_0013	i4
Freshwater	1	2	X_013	HS3_W_0050	c14
Freshwater	1	2	X_013	HS3_W_0069	i18
Freshwater	1	2	X_013	HS3_W_0003	e2
Freshwater	1	2	X_013	HS3_W_0070	k18
Freshwater	1	2	X_013	HS3_W_0043	e12
Freshwater	1	2	X_013	HS3_W_0024	o6
Freshwater	1	2	X_013	HS3_W_0033	a10
Freshwater	1	2	X_013	HS3_W_0036	g10
Freshwater	1	2	X_013	HS3_W_0074	c20
Freshwater	1	2	X_020	HS3_W_0002	c2
Freshwater	1	2	X_020	HS3_W_0018	c6
Freshwater	1	2	X_020	HS3_W_0064	o16
Freshwater	1	2	X_020	HS3_W_0092	g24
Freshwater	1	2	X_020	HS3_W_0001	a2
Freshwater	1	2	X_020	HS3_W_0036	g10
Freshwater	1	2	X_020	HS3_W_0010	c4
Freshwater	1	2	X_020	HS3_W_0041	a12
Freshwater	1	2	X_020	HS3_W_0093	i24
Freshwater	1	2	X_020	HS3_W_0090	c24
Soil	1	4	X_001	HS3_S_0466	c22
Soil	1	4	X_001	HS3_S_0460	g20
Soil	1	4	X_001	HS3_S_0474	c24
Soil	1	4	X_001	HS3_S_0479	m24
Soil	1	4	X_001	HS3_S_0467	e22
Soil	1	4	X_001	HS3_S_0428	g12
Soil	1	4	X_001	HS3_S_0437	i14
Soil	1	4	X_001	HS3_S_0407	m6
Soil	1	4	X_001	HS3_S_0415	m8
Soil	1	4	X_001	HS3_S_0473	a24
Soil	1	4	X_002	HS3_S_0385	a2
Soil	1	4	X_002	HS3_S_0466	c22
Soil	1	4	X_002	HS3_S_0470	k22
Soil	1	4	X_002	HS3_S_0467	e22
Soil	1	4	X_002	HS3_S_0469	i22
Soil	1	4	X_002	HS3_S_0448	o16
Soil	1	4	X_002	HS3_S_0461	i20
Soil	1	4	X_002	HS3_S_0465	a22
Soil	1	4	X_002	HS3_S_0459	e20
Soil	1	4	X_002	HS3_S_0463	m20
Soil	1	4	X_003	HS3_S_0476	g24
Soil	1	4	X_003	HS3_S_0436	g14
Soil	1	4	X_003	HS3_S_0473	a24
Soil	1	4	X_003	HS3_S_0444	g16
Soil	1	4	X_003	HS3_S_0460	g20
Soil	1	4	X_003	HS3_S_0462	k20
Soil	1	4	X_003	HS3_S_0479	m24
Soil	1	4	X_003	HS3_S_0458	c20
Soil	1	4	X_003	HS3_S_0467	e22
Soil	1	4	X_003	HS3_S_0466	c22
Soil	1	4	X_004	HS3_S_0393	a4
Soil	1	4	X_004	HS3_S_0472	o22
Soil	1	4	X_004	HS3_S_0463	m20
Soil	1	4	X_004	HS3_S_0464	o20
Soil	1	4	X_004	HS3_S_0466	c22
Soil	1	4	X_004	HS3_S_0409	a8
Soil	1	4	X_004	HS3_S_0448	o16
Soil	1	4	X_004	HS3_S_0423	m10
Soil	1	4	X_004	HS3_S_0445	i16
Soil	1	4	X_004	HS3_S_0447	m16
Soil	1	4	X_006	HS3_S_0463	m20
Soil	1	4	X_006	HS3_S_0471	m22
Soil	1	4	X_006	HS3_S_0475	e24
Soil	1	4	X_006	HS3_S_0461	i20
Soil	1	4	X_006	HS3_S_0459	e20
Soil	1	4	X_006	HS3_S_0402	c6
Soil	1	4	X_006	HS3_S_0408	o6
Soil	1	4	X_006	HS3_S_0426	c12
Soil	1	4	X_006	HS3_S_0478	k24
Soil	1	4	X_006	HS3_S_0472	o22
Soil	1	4	X_012	HS3_S_0436	g14
Soil	1	4	X_012	HS3_S_0457	a20
Soil	1	4	X_012	HS3_S_0462	k20
Soil	1	4	X_012	HS3_S_0421	i10
Soil	1	4	X_012	HS3_S_0458	c20
Soil	1	4	X_012	HS3_S_0392	o2
Soil	1	4	X_012	HS3_S_0479	m24
Soil	1	4	X_012	HS3_S_0449	a18
Soil	1	4	X_012	HS3_S_0385	a2
Soil	1	4	X_012	HS3_S_0474	c24
Soil	1	4	X_013	HS3_S_0387	e2
Soil	1	4	X_013	HS3_S_0425	a12
Soil	1	4	X_013	HS3_S_0430	k12
Soil	1	4	X_013	HS3_S_0462	k20
Soil	1	4	X_013	HS3_S_0467	e22
Soil	1	4	X_013	HS3_S_0415	m8
Soil	1	4	X_013	HS3_S_0432	o12
Soil	1	4	X_013	HS3_S_0424	o10
Soil	1	4	X_013	HS3_S_0416	o8
Soil	1	4	X_013	HS3_S_0477	i24
Soil	1	4	X_016	HS3_S_0426	c12
Soil	1	4	X_016	HS3_S_0419	e10
Soil	1	4	X_016	HS3_S_0459	e20
Soil	1	4	X_016	HS3_S_0389	i2
Soil	1	4	X_016	HS3_S_0388	g2
Soil	1	4	X_016	HS3_S_0433	a14
Soil	1	4	X_016	HS3_S_0416	o8
Soil	1	4	X_016	HS3_S_0480	o24
Soil	1	4	X_016	HS3_S_0470	k22
Soil	1	4	X_016	HS3_S_0477	i24
Soil	1	4	X_019	HS3_S_0457	a20
Soil	1	4	X_019	HS3_S_0421	i10
Soil	1	4	X_019	HS3_S_0460	g20
Soil	1	4	X_019	HS3_S_0461	i20
Soil	1	4	X_019	HS3_S_0417	a10
Soil	1	4	X_019	HS3_S_0408	o6
Soil	1	4	X_019	HS3_S_0466	c22
Soil	1	4	X_019	HS3_S_0467	e22
Soil	1	4	X_019	HS3_S_0449	a18
Soil	1	4	X_019	HS3_S_0476	g24
Freshwater	1	4	X_002	HS3_W_0388	g2
Freshwater	1	4	X_002	HS3_W_0396	g4
Freshwater	1	4	X_002	HS3_W_0416	o8
Freshwater	1	4	X_002	HS3_W_0461	i20
Freshwater	1	4	X_002	HS3_W_0443	e16
Freshwater	1	4	X_002	HS3_W_0395	e4
Freshwater	1	4	X_002	HS3_W_0446	k16
Freshwater	1	4	X_002	HS3_W_0466	c22
Freshwater	1	4	X_002	HS3_W_0393	a4
Freshwater	1	4	X_002	HS3_W_0401	a6
Freshwater	1	4	X_003	HS3_W_0388	g2
Freshwater	1	4	X_003	HS3_W_0390	k2
Freshwater	1	4	X_003	HS3_W_0386	c2
Freshwater	1	4	X_003	HS3_W_0385	a2
Freshwater	1	4	X_003	HS3_W_0402	c6
Freshwater	1	4	X_003	HS3_W_0413	i8
Freshwater	1	4	X_003	HS3_W_0473	a24
Freshwater	1	4	X_003	HS3_W_0463	m20
Freshwater	1	4	X_003	HS3_W_0419	e10
Freshwater	1	4	X_003	HS3_W_0475	e24
Freshwater	1	4	X_005	HS3_W_0436	g14
Freshwater	1	4	X_005	HS3_W_0408	o6
Freshwater	1	4	X_005	HS3_W_0444	g16
Freshwater	1	4	X_005	HS3_W_0420	g10
Freshwater	1	4	X_005	HS3_W_0401	a6
Freshwater	1	4	X_005	HS3_W_0477	i24
Freshwater	1	4	X_005	HS3_W_0473	a24
Freshwater	1	4	X_005	HS3_W_0396	g4
Freshwater	1	4	X_005	HS3_W_0385	a2
Freshwater	1	4	X_005	HS3_W_0480	o24
Freshwater	1	4	X_013	HS3_W_0388	g2
Freshwater	1	4	X_013	HS3_W_0414	k8
Freshwater	1	4	X_013	HS3_W_0443	e16
Freshwater	1	4	X_013	HS3_W_0400	o4
Freshwater	1	4	X_013	HS3_W_0403	e6
Freshwater	1	4	X_013	HS3_W_0468	g22
Freshwater	1	4	X_013	HS3_W_0398	k4
Freshwater	1	4	X_013	HS3_W_0473	a24
Freshwater	1	4	X_013	HS3_W_0477	i24
Freshwater	1	4	X_013	HS3_W_0480	o24
Soil	1	6	X_001	HS3_S_0810	c12
Soil	1	6	X_001	HS3_S_0772	g2
Soil	1	6	X_001	HS3_S_0835	e18
Soil	1	6	X_001	HS3_S_0831	m16
Soil	1	6	X_001	HS3_S_0777	a4
Soil	1	6	X_001	HS3_S_0799	m8
Soil	1	6	X_001	HS3_S_0798	k8
Soil	1	6	X_001	HS3_S_0852	g22
Soil	1	6	X_001	HS3_S_0858	c24
Soil	1	6	X_001	HS3_S_0843	e20
Soil	1	6	X_003	HS3_S_0828	g16
Soil	1	6	X_003	HS3_S_0853	i22
Soil	1	6	X_003	HS3_S_0854	k22
Soil	1	6	X_003	HS3_S_0827	e16
Soil	1	6	X_003	HS3_S_0842	c20
Soil	1	6	X_003	HS3_S_0839	m18
Soil	1	6	X_003	HS3_S_0847	m20
Soil	1	6	X_003	HS3_S_0801	a10
Soil	1	6	X_003	HS3_S_0772	g2
Soil	1	6	X_003	HS3_S_0777	a4
Soil	1	6	X_004	HS3_S_0833	a18
Soil	1	6	X_004	HS3_S_0861	i24
Soil	1	6	X_004	HS3_S_0786	c6
Soil	1	6	X_004	HS3_S_0830	k16
Soil	1	6	X_004	HS3_S_0769	a2
Soil	1	6	X_004	HS3_S_0796	g8
Soil	1	6	X_004	HS3_S_0776	o2
Soil	1	6	X_004	HS3_S_0805	i10
Soil	1	6	X_004	HS3_S_0808	o10
Soil	1	6	X_004	HS3_S_0775	m2
Soil	1	6	X_006	HS3_S_0801	a10
Soil	1	6	X_006	HS3_S_0800	o8
Soil	1	6	X_006	HS3_S_0859	e24
Soil	1	6	X_006	HS3_S_0858	c24
Soil	1	6	X_006	HS3_S_0847	m20
Soil	1	6	X_006	HS3_S_0803	e10
Soil	1	6	X_006	HS3_S_0837	i18
Soil	1	6	X_006	HS3_S_0786	c6
Soil	1	6	X_006	HS3_S_0831	m16
Soil	1	6	X_006	HS3_S_0810	c12
Soil	1	6	X_016	HS3_S_0853	i22
Soil	1	6	X_016	HS3_S_0854	k22
Soil	1	6	X_016	HS3_S_0772	g2
Soil	1	6	X_016	HS3_S_0806	k10
Soil	1	6	X_016	HS3_S_0837	i18
Soil	1	6	X_016	HS3_S_0800	o8
Soil	1	6	X_016	HS3_S_0860	g24
Soil	1	6	X_016	HS3_S_0864	o24
Soil	1	6	X_016	HS3_S_0859	e24
Soil	1	6	X_016	HS3_S_0862	k24
Soil	1	6	X_019	HS3_S_0805	i10
Soil	1	6	X_019	HS3_S_0829	i16
Soil	1	6	X_019	HS3_S_0832	o16
Soil	1	6	X_019	HS3_S_0827	e16
Soil	1	6	X_019	HS3_S_0839	m18
Soil	1	6	X_019	HS3_S_0788	g6
Soil	1	6	X_019	HS3_S_0769	a2
Soil	1	6	X_019	HS3_S_0793	a8
Soil	1	6	X_019	HS3_S_0862	k24
Soil	1	6	X_019	HS3_S_0785	a6
Soil	1	8	X_001	HS3_S_1189	i10
Soil	1	8	X_001	HS3_S_1155	e2
Soil	1	8	X_001	HS3_S_1156	g2
Soil	1	8	X_001	HS3_S_1184	o8
Soil	1	8	X_001	HS3_S_1159	m2
Soil	1	8	X_001	HS3_S_1240	o22
Soil	1	8	X_001	HS3_S_1239	m22
Soil	1	8	X_001	HS3_S_1248	o24
Soil	1	8	X_001	HS3_S_1195	e12
Soil	1	8	X_001	HS3_S_1214	k16
Soil	1	8	X_003	HS3_S_1188	g10
Soil	1	8	X_003	HS3_S_1236	g22
Soil	1	8	X_003	HS3_S_1246	k24
Soil	1	8	X_003	HS3_S_1196	g12
Soil	1	8	X_003	HS3_S_1195	e12
Soil	1	8	X_003	HS3_S_1185	a10
Soil	1	8	X_003	HS3_S_1155	e2
Soil	1	8	X_003	HS3_S_1156	g2
Soil	1	8	X_003	HS3_S_1184	o8
Soil	1	8	X_003	HS3_S_1189	i10
Soil	1	8	X_006	HS3_S_1214	k16
Soil	1	8	X_006	HS3_S_1246	k24
Soil	1	8	X_006	HS3_S_1248	o24
Soil	1	8	X_006	HS3_S_1184	o8
Soil	1	8	X_006	HS3_S_1239	m22
Soil	1	8	X_006	HS3_S_1179	e8
Soil	1	8	X_006	HS3_S_1154	c2
Soil	1	8	X_006	HS3_S_1227	e20
Soil	1	8	X_006	HS3_S_1169	a6
Soil	1	8	X_006	HS3_S_1201	a14
Soil	1	8	X_016	HS3_S_1156	g2
Soil	1	8	X_016	HS3_S_1158	k2
Soil	1	8	X_016	HS3_S_1161	a4
Soil	1	8	X_016	HS3_S_1162	c4
Soil	1	8	X_016	HS3_S_1164	g4
Soil	1	8	X_016	HS3_S_1153	a2
Soil	1	8	X_016	HS3_S_1177	a8
Soil	1	8	X_016	HS3_S_1244	g24
Soil	1	8	X_016	HS3_S_1243	e24
Soil	1	8	X_016	HS3_S_1246	k24
Soil	1	8	X_019	HS3_S_1189	i10
Soil	1	8	X_019	HS3_S_1195	e12
Soil	1	8	X_019	HS3_S_1246	k24
Soil	1	8	X_019	HS3_S_1239	m22
Soil	1	8	X_019	HS3_S_1191	m10
Soil	1	8	X_019	HS3_S_1176	o6
Soil	1	8	X_019	HS3_S_1190	k10
Soil	1	8	X_019	HS3_S_1172	g6
Soil	1	8	X_019	HS3_S_1186	c10
Soil	1	8	X_019	HS3_S_1226	c20
Freshwater	1	8	X_002	HS3_W_1154	c2
Freshwater	1	8	X_002	HS3_W_1156	g2
Freshwater	1	8	X_002	HS3_W_1173	i6
Freshwater	1	8	X_002	HS3_W_1240	o22
Freshwater	1	8	X_002	HS3_W_1220	g18
Freshwater	1	8	X_002	HS3_W_1211	e16
Freshwater	1	8	X_002	HS3_W_1189	i10
Freshwater	1	8	X_002	HS3_W_1161	a4
Freshwater	1	8	X_002	HS3_W_1163	e4
Freshwater	1	8	X_002	HS3_W_1169	a6
Freshwater	1	8	X_003	HS3_W_1154	c2
Freshwater	1	8	X_003	HS3_W_1158	k2
Freshwater	1	8	X_003	HS3_W_1156	g2
Freshwater	1	8	X_003	HS3_W_1182	k8
Freshwater	1	8	X_003	HS3_W_1196	g12
Freshwater	1	8	X_003	HS3_W_1209	a16
Freshwater	1	8	X_003	HS3_W_1211	e16
Freshwater	1	8	X_003	HS3_W_1243	e24
Freshwater	1	8	X_003	HS3_W_1233	a22
Freshwater	1	8	X_003	HS3_W_1241	a24
Freshwater	1	8	X_005	HS3_W_1204	g14
Freshwater	1	8	X_005	HS3_W_1229	i20
Freshwater	1	8	X_005	HS3_W_1208	o14
Freshwater	1	8	X_005	HS3_W_1163	e4
Freshwater	1	8	X_005	HS3_W_1187	e10
Freshwater	1	8	X_005	HS3_W_1193	a12
Freshwater	1	8	X_005	HS3_W_1248	o24
Freshwater	1	8	X_005	HS3_W_1185	a10
Freshwater	1	8	X_005	HS3_W_1201	a14
Freshwater	1	8	X_005	HS3_W_1153	a2
Soil	0.1	2	X_001	HS3_S_0146	d14
Soil	0.1	2	X_001	HS3_S_0099	f2
Soil	0.1	2	X_001	HS3_S_0106	d4
Soil	0.1	2	X_001	HS3_S_0110	l4
Soil	0.1	2	X_001	HS3_S_0097	b2
Soil	0.1	2	X_001	HS3_S_0134	l10
Soil	0.1	2	X_001	HS3_S_0168	p18
Soil	0.1	2	X_001	HS3_S_0117	j6
Soil	0.1	2	X_001	HS3_S_0156	h16
Soil	0.1	2	X_001	HS3_S_0167	n18
Soil	0.1	2	X_002	HS3_S_0117	j6
Soil	0.1	2	X_002	HS3_S_0178	d22
Soil	0.1	2	X_002	HS3_S_0103	n2
Soil	0.1	2	X_002	HS3_S_0172	h20
Soil	0.1	2	X_002	HS3_S_0138	d12
Soil	0.1	2	X_002	HS3_S_0116	h6
Soil	0.1	2	X_002	HS3_S_0160	p16
Soil	0.1	2	X_002	HS3_S_0181	j22
Soil	0.1	2	X_002	HS3_S_0140	h12
Soil	0.1	2	X_002	HS3_S_0127	n8
Soil	0.1	2	X_003	HS3_S_0154	d16
Soil	0.1	2	X_003	HS3_S_0125	j8
Soil	0.1	2	X_003	HS3_S_0173	j20
Soil	0.1	2	X_003	HS3_S_0135	n10
Soil	0.1	2	X_003	HS3_S_0103	n2
Soil	0.1	2	X_003	HS3_S_0118	l6
Soil	0.1	2	X_003	HS3_S_0166	l18
Soil	0.1	2	X_003	HS3_S_0171	f20
Soil	0.1	2	X_003	HS3_S_0138	d12
Soil	0.1	2	X_003	HS3_S_0176	p20
Soil	0.1	2	X_004	HS3_S_0190	l24
Soil	0.1	2	X_004	HS3_S_0191	n24
Soil	0.1	2	X_004	HS3_S_0154	d16
Soil	0.1	2	X_004	HS3_S_0187	f24
Soil	0.1	2	X_004	HS3_S_0112	p4
Soil	0.1	2	X_004	HS3_S_0140	h12
Soil	0.1	2	X_004	HS3_S_0152	p14
Soil	0.1	2	X_004	HS3_S_0159	n16
Soil	0.1	2	X_004	HS3_S_0142	l12
Soil	0.1	2	X_004	HS3_S_0141	j12
Soil	0.1	2	X_006	HS3_S_0138	d12
Soil	0.1	2	X_006	HS3_S_0118	l6
Soil	0.1	2	X_006	HS3_S_0176	p20
Soil	0.1	2	X_006	HS3_S_0156	h16
Soil	0.1	2	X_006	HS3_S_0161	b18
Soil	0.1	2	X_006	HS3_S_0097	b2
Soil	0.1	2	X_006	HS3_S_0103	n2
Soil	0.1	2	X_006	HS3_S_0133	j10
Soil	0.1	2	X_006	HS3_S_0173	j20
Soil	0.1	2	X_006	HS3_S_0132	h10
Soil	0.1	2	X_012	HS3_S_0134	l10
Soil	0.1	2	X_012	HS3_S_0171	f20
Soil	0.1	2	X_012	HS3_S_0145	b14
Soil	0.1	2	X_012	HS3_S_0162	d18
Soil	0.1	2	X_012	HS3_S_0167	n18
Soil	0.1	2	X_012	HS3_S_0110	l4
Soil	0.1	2	X_012	HS3_S_0137	b12
Soil	0.1	2	X_012	HS3_S_0175	n20
Soil	0.1	2	X_012	HS3_S_0138	d12
Soil	0.1	2	X_012	HS3_S_0099	f2
Soil	0.1	2	X_013	HS3_S_0106	d4
Soil	0.1	2	X_013	HS3_S_0108	h4
Soil	0.1	2	X_013	HS3_S_0119	n6
Soil	0.1	2	X_013	HS3_S_0121	b8
Soil	0.1	2	X_013	HS3_S_0183	n22
Soil	0.1	2	X_013	HS3_S_0127	n8
Soil	0.1	2	X_013	HS3_S_0098	d2
Soil	0.1	2	X_013	HS3_S_0126	l8
Soil	0.1	2	X_013	HS3_S_0149	j14
Soil	0.1	2	X_013	HS3_S_0151	n14
Soil	0.1	2	X_016	HS3_S_0138	d12
Soil	0.1	2	X_016	HS3_S_0153	b16
Soil	0.1	2	X_016	HS3_S_0114	d6
Soil	0.1	2	X_016	HS3_S_0147	f14
Soil	0.1	2	X_016	HS3_S_0178	d22
Soil	0.1	2	X_016	HS3_S_0132	h10
Soil	0.1	2	X_016	HS3_S_0127	n8
Soil	0.1	2	X_016	HS3_S_0168	p18
Soil	0.1	2	X_016	HS3_S_0144	p12
Soil	0.1	2	X_016	HS3_S_0149	j14
Soil	0.1	2	X_019	HS3_S_0106	d4
Soil	0.1	2	X_019	HS3_S_0117	j6
Soil	0.1	2	X_019	HS3_S_0128	p8
Soil	0.1	2	X_019	HS3_S_0141	j12
Soil	0.1	2	X_019	HS3_S_0149	j14
Soil	0.1	2	X_019	HS3_S_0116	h6
Soil	0.1	2	X_019	HS3_S_0180	h22
Soil	0.1	2	X_019	HS3_S_0154	d16
Soil	0.1	2	X_019	HS3_S_0153	b16
Soil	0.1	2	X_019	HS3_S_0161	b18
Freshwater	0.1	2	X_002	HS3_W_0187	f24
Freshwater	0.1	2	X_002	HS3_W_0152	p14
Freshwater	0.1	2	X_002	HS3_W_0100	h2
Freshwater	0.1	2	X_002	HS3_W_0158	l16
Freshwater	0.1	2	X_002	HS3_W_0165	j18
Freshwater	0.1	2	X_002	HS3_W_0099	f2
Freshwater	0.1	2	X_002	HS3_W_0104	p2
Freshwater	0.1	2	X_002	HS3_W_0135	n10
Freshwater	0.1	2	X_002	HS3_W_0150	l14
Freshwater	0.1	2	X_002	HS3_W_0111	n4
Freshwater	0.1	2	X_003	HS3_W_0135	n10
Freshwater	0.1	2	X_003	HS3_W_0169	b20
Freshwater	0.1	2	X_003	HS3_W_0107	f4
Freshwater	0.1	2	X_003	HS3_W_0120	p6
Freshwater	0.1	2	X_003	HS3_W_0166	l18
Freshwater	0.1	2	X_003	HS3_W_0185	b24
Freshwater	0.1	2	X_003	HS3_W_0151	n14
Freshwater	0.1	2	X_003	HS3_W_0105	b4
Freshwater	0.1	2	X_003	HS3_W_0157	j16
Freshwater	0.1	2	X_003	HS3_W_0187	f24
Freshwater	0.1	2	X_005	HS3_W_0187	f24
Freshwater	0.1	2	X_005	HS3_W_0146	d14
Freshwater	0.1	2	X_005	HS3_W_0128	p8
Freshwater	0.1	2	X_005	HS3_W_0104	p2
Freshwater	0.1	2	X_005	HS3_W_0135	n10
Freshwater	0.1	2	X_005	HS3_W_0101	j2
Freshwater	0.1	2	X_005	HS3_W_0169	b20
Freshwater	0.1	2	X_005	HS3_W_0177	b22
Freshwater	0.1	2	X_005	HS3_W_0165	j18
Freshwater	0.1	2	X_005	HS3_W_0107	f4
Freshwater	0.1	2	X_013	HS3_W_0178	d22
Freshwater	0.1	2	X_013	HS3_W_0185	b24
Freshwater	0.1	2	X_013	HS3_W_0140	h12
Freshwater	0.1	2	X_013	HS3_W_0118	l6
Freshwater	0.1	2	X_013	HS3_W_0101	j2
Freshwater	0.1	2	X_013	HS3_W_0098	d2
Freshwater	0.1	2	X_013	HS3_W_0129	b10
Freshwater	0.1	2	X_013	HS3_W_0162	d18
Freshwater	0.1	2	X_013	HS3_W_0187	f24
Freshwater	0.1	2	X_013	HS3_W_0133	j10
Freshwater	0.1	2	X_020	HS3_W_0163	f18
Freshwater	0.1	2	X_020	HS3_W_0122	d8
Freshwater	0.1	2	X_020	HS3_W_0128	p8
Freshwater	0.1	2	X_020	HS3_W_0152	p14
Freshwater	0.1	2	X_020	HS3_W_0161	b18
Freshwater	0.1	2	X_020	HS3_W_0116	h6
Freshwater	0.1	2	X_020	HS3_W_0123	f8
Freshwater	0.1	2	X_020	HS3_W_0124	h8
Freshwater	0.1	2	X_020	HS3_W_0143	n12
Freshwater	0.1	2	X_020	HS3_W_0187	f24
Soil	0.1	4	X_001	HS3_S_0490	d4
Soil	0.1	4	X_001	HS3_S_0549	j18
Soil	0.1	4	X_001	HS3_S_0494	l4
Soil	0.1	4	X_001	HS3_S_0543	n16
Soil	0.1	4	X_001	HS3_S_0573	j24
Soil	0.1	4	X_001	HS3_S_0540	h16
Soil	0.1	4	X_001	HS3_S_0565	j22
Soil	0.1	4	X_001	HS3_S_0509	j8
Soil	0.1	4	X_001	HS3_S_0519	n10
Soil	0.1	4	X_001	HS3_S_0496	p4
Soil	0.1	4	X_003	HS3_S_0538	d16
Soil	0.1	4	X_003	HS3_S_0557	j20
Soil	0.1	4	X_003	HS3_S_0519	n10
Soil	0.1	4	X_003	HS3_S_0529	b14
Soil	0.1	4	X_003	HS3_S_0556	h20
Soil	0.1	4	X_003	HS3_S_0492	h4
Soil	0.1	4	X_003	HS3_S_0502	l6
Soil	0.1	4	X_003	HS3_S_0555	f20
Soil	0.1	4	X_003	HS3_S_0489	b4
Soil	0.1	4	X_003	HS3_S_0504	p6
Soil	0.1	4	X_004	HS3_S_0570	d24
Soil	0.1	4	X_004	HS3_S_0519	n10
Soil	0.1	4	X_004	HS3_S_0566	l22
Soil	0.1	4	X_004	HS3_S_0540	h16
Soil	0.1	4	X_004	HS3_S_0552	p18
Soil	0.1	4	X_004	HS3_S_0520	p10
Soil	0.1	4	X_004	HS3_S_0554	d20
Soil	0.1	4	X_004	HS3_S_0572	h24
Soil	0.1	4	X_004	HS3_S_0549	j18
Soil	0.1	4	X_004	HS3_S_0523	f12
Soil	0.1	4	X_006	HS3_S_0512	p8
Soil	0.1	4	X_006	HS3_S_0488	p2
Soil	0.1	4	X_006	HS3_S_0502	l6
Soil	0.1	4	X_006	HS3_S_0504	p6
Soil	0.1	4	X_006	HS3_S_0544	p16
Soil	0.1	4	X_006	HS3_S_0514	d10
Soil	0.1	4	X_006	HS3_S_0570	d24
Soil	0.1	4	X_006	HS3_S_0490	d4
Soil	0.1	4	X_006	HS3_S_0556	h20
Soil	0.1	4	X_006	HS3_S_0529	b14
Soil	0.1	4	X_012	HS3_S_0501	j6
Soil	0.1	4	X_012	HS3_S_0518	l10
Soil	0.1	4	X_012	HS3_S_0529	b14
Soil	0.1	4	X_012	HS3_S_0532	h14
Soil	0.1	4	X_012	HS3_S_0546	d18
Soil	0.1	4	X_012	HS3_S_0558	l20
Soil	0.1	4	X_012	HS3_S_0483	f2
Soil	0.1	4	X_012	HS3_S_0562	d22
Soil	0.1	4	X_012	HS3_S_0504	p6
Soil	0.1	4	X_012	HS3_S_0543	n16
Soil	0.1	4	X_016	HS3_S_0525	j12
Soil	0.1	4	X_016	HS3_S_0548	h18
Soil	0.1	4	X_016	HS3_S_0481	b2
Soil	0.1	4	X_016	HS3_S_0489	b4
Soil	0.1	4	X_016	HS3_S_0503	n6
Soil	0.1	4	X_016	HS3_S_0543	n16
Soil	0.1	4	X_016	HS3_S_0533	j14
Soil	0.1	4	X_016	HS3_S_0536	p14
Soil	0.1	4	X_016	HS3_S_0573	j24
Soil	0.1	4	X_016	HS3_S_0496	p4
Soil	0.1	4	X_019	HS3_S_0490	d4
Soil	0.1	4	X_019	HS3_S_0498	d6
Soil	0.1	4	X_019	HS3_S_0501	j6
Soil	0.1	4	X_019	HS3_S_0502	l6
Soil	0.1	4	X_019	HS3_S_0504	p6
Soil	0.1	4	X_019	HS3_S_0482	d2
Soil	0.1	4	X_019	HS3_S_0562	d22
Soil	0.1	4	X_019	HS3_S_0500	h6
Soil	0.1	4	X_019	HS3_S_0481	b2
Soil	0.1	4	X_019	HS3_S_0564	h22
Freshwater	0.1	4	X_002	HS3_W_0536	p14
Freshwater	0.1	4	X_002	HS3_W_0542	l16
Freshwater	0.1	4	X_002	HS3_W_0502	l6
Freshwater	0.1	4	X_002	HS3_W_0516	h10
Freshwater	0.1	4	X_002	HS3_W_0484	h2
Freshwater	0.1	4	X_002	HS3_W_0522	d12
Freshwater	0.1	4	X_002	HS3_W_0510	l8
Freshwater	0.1	4	X_002	HS3_W_0527	n12
Freshwater	0.1	4	X_002	HS3_W_0548	h18
Freshwater	0.1	4	X_002	HS3_W_0553	b20
Freshwater	0.1	4	X_003	HS3_W_0536	p14
Freshwater	0.1	4	X_003	HS3_W_0576	p24
Freshwater	0.1	4	X_003	HS3_W_0504	p6
Freshwater	0.1	4	X_003	HS3_W_0512	p8
Freshwater	0.1	4	X_003	HS3_W_0520	p10
Freshwater	0.1	4	X_003	HS3_W_0513	b10
Freshwater	0.1	4	X_003	HS3_W_0537	b16
Freshwater	0.1	4	X_003	HS3_W_0529	b14
Freshwater	0.1	4	X_003	HS3_W_0535	n14
Freshwater	0.1	4	X_003	HS3_W_0561	b22
Freshwater	0.1	4	X_005	HS3_W_0489	b4
Freshwater	0.1	4	X_005	HS3_W_0553	b20
Freshwater	0.1	4	X_005	HS3_W_0538	d16
Freshwater	0.1	4	X_005	HS3_W_0499	f6
Freshwater	0.1	4	X_005	HS3_W_0513	b10
Freshwater	0.1	4	X_005	HS3_W_0568	p22
Freshwater	0.1	4	X_005	HS3_W_0506	d8
Freshwater	0.1	4	X_005	HS3_W_0515	f10
Freshwater	0.1	4	X_005	HS3_W_0521	b12
Freshwater	0.1	4	X_005	HS3_W_0561	b22
Freshwater	0.1	4	X_013	HS3_W_0491	f4
Freshwater	0.1	4	X_013	HS3_W_0516	h10
Freshwater	0.1	4	X_013	HS3_W_0524	h12
Freshwater	0.1	4	X_013	HS3_W_0545	b18
Freshwater	0.1	4	X_013	HS3_W_0562	d22
Freshwater	0.1	4	X_013	HS3_W_0546	d18
Freshwater	0.1	4	X_013	HS3_W_0508	h8
Freshwater	0.1	4	X_013	HS3_W_0553	b20
Freshwater	0.1	4	X_013	HS3_W_0482	d2
Freshwater	0.1	4	X_013	HS3_W_0513	b10
Soil	0.1	6	X_001	HS3_S_0933	j18
Soil	0.1	6	X_001	HS3_S_0878	l4
Soil	0.1	6	X_001	HS3_S_0874	d4
Soil	0.1	6	X_001	HS3_S_0937	b20
Soil	0.1	6	X_001	HS3_S_0917	j14
Soil	0.1	6	X_001	HS3_S_0948	h22
Soil	0.1	6	X_001	HS3_S_0890	d8
Soil	0.1	6	X_001	HS3_S_0949	j22
Soil	0.1	6	X_001	HS3_S_0884	h6
Soil	0.1	6	X_001	HS3_S_0955	f24
Soil	0.1	6	X_004	HS3_S_0954	d24
Soil	0.1	6	X_004	HS3_S_0880	p4
Soil	0.1	6	X_004	HS3_S_0865	b2
Soil	0.1	6	X_004	HS3_S_0891	f8
Soil	0.1	6	X_004	HS3_S_0903	n10
Soil	0.1	6	X_004	HS3_S_0956	h24
Soil	0.1	6	X_004	HS3_S_0911	n12
Soil	0.1	6	X_004	HS3_S_0904	p10
Soil	0.1	6	X_004	HS3_S_0937	b20
Soil	0.1	6	X_004	HS3_S_0907	f12
Soil	0.1	6	X_006	HS3_S_0886	l6
Soil	0.1	6	X_006	HS3_S_0939	f20
Soil	0.1	6	X_006	HS3_S_0889	b8
Soil	0.1	6	X_006	HS3_S_0872	p2
Soil	0.1	6	X_006	HS3_S_0887	n6
Soil	0.1	6	X_006	HS3_S_0898	d10
Soil	0.1	6	X_006	HS3_S_0914	d14
Soil	0.1	6	X_006	HS3_S_0873	b4
Soil	0.1	6	X_006	HS3_S_0913	b14
Soil	0.1	6	X_006	HS3_S_0937	b20
Soil	0.1	6	X_012	HS3_S_0866	d2
Soil	0.1	6	X_012	HS3_S_0870	l2
Soil	0.1	6	X_012	HS3_S_0871	n2
Soil	0.1	6	X_012	HS3_S_0878	l4
Soil	0.1	6	X_012	HS3_S_0881	b6
Soil	0.1	6	X_012	HS3_S_0942	l20
Soil	0.1	6	X_012	HS3_S_0907	f12
Soil	0.1	6	X_012	HS3_S_0908	h12
Soil	0.1	6	X_012	HS3_S_0920	p14
Soil	0.1	6	X_012	HS3_S_0927	n16
Soil	0.1	6	X_016	HS3_S_0886	l6
Soil	0.1	6	X_016	HS3_S_0921	b16
Soil	0.1	6	X_016	HS3_S_0950	l22
Soil	0.1	6	X_016	HS3_S_0951	n22
Soil	0.1	6	X_016	HS3_S_0887	n6
Soil	0.1	6	X_016	HS3_S_0936	p18
Soil	0.1	6	X_016	HS3_S_0957	j24
Soil	0.1	6	X_016	HS3_S_0952	p22
Soil	0.1	6	X_016	HS3_S_0955	f24
Soil	0.1	6	X_016	HS3_S_0880	p4
Soil	0.1	6	X_019	HS3_S_0874	d4
Soil	0.1	6	X_019	HS3_S_0876	h4
Soil	0.1	6	X_019	HS3_S_0885	j6
Soil	0.1	6	X_019	HS3_S_0886	l6
Soil	0.1	6	X_019	HS3_S_0889	b8
Soil	0.1	6	X_019	HS3_S_0927	n16
Soil	0.1	6	X_019	HS3_S_0958	l24
Soil	0.1	6	X_019	HS3_S_0884	h6
Soil	0.1	6	X_019	HS3_S_0929	b18
Soil	0.1	6	X_019	HS3_S_0865	b2
Freshwater	0.1	6	X_002	HS3_W_0920	p14
Freshwater	0.1	6	X_002	HS3_W_0890	d8
Freshwater	0.1	6	X_002	HS3_W_0942	l20
Freshwater	0.1	6	X_002	HS3_W_0948	h22
Freshwater	0.1	6	X_002	HS3_W_0900	h10
Freshwater	0.1	6	X_002	HS3_W_0932	h18
Freshwater	0.1	6	X_002	HS3_W_0928	p16
Freshwater	0.1	6	X_002	HS3_W_0911	n12
Freshwater	0.1	6	X_002	HS3_W_0894	l8
Freshwater	0.1	6	X_002	HS3_W_0937	b20
Freshwater	0.1	6	X_003	HS3_W_0920	p14
Freshwater	0.1	6	X_003	HS3_W_0896	p8
Freshwater	0.1	6	X_003	HS3_W_0888	p6
Freshwater	0.1	6	X_003	HS3_W_0903	n10
Freshwater	0.1	6	X_003	HS3_W_0904	p10
Freshwater	0.1	6	X_003	HS3_W_0929	b18
Freshwater	0.1	6	X_003	HS3_W_0952	p22
Freshwater	0.1	6	X_003	HS3_W_0931	f18
Freshwater	0.1	6	X_003	HS3_W_0919	n14
Freshwater	0.1	6	X_003	HS3_W_0891	f8
Freshwater	0.1	6	X_005	HS3_W_0926	l16
Freshwater	0.1	6	X_005	HS3_W_0923	f16
Freshwater	0.1	6	X_005	HS3_W_0922	d16
Freshwater	0.1	6	X_005	HS3_W_0907	f12
Freshwater	0.1	6	X_005	HS3_W_0940	h20
Freshwater	0.1	6	X_005	HS3_W_0902	l10
Freshwater	0.1	6	X_005	HS3_W_0875	f4
Freshwater	0.1	6	X_005	HS3_W_0905	b12
Freshwater	0.1	6	X_005	HS3_W_0890	d8
Freshwater	0.1	6	X_005	HS3_W_0930	d18
Soil	0.1	8	X_001	HS3_S_1262	l4
Soil	0.1	8	X_001	HS3_S_1317	j18
Soil	0.1	8	X_001	HS3_S_1301	j14
Soil	0.1	8	X_001	HS3_S_1258	d4
Soil	0.1	8	X_001	HS3_S_1259	f4
Soil	0.1	8	X_001	HS3_S_1283	f10
Soil	0.1	8	X_001	HS3_S_1285	j10
Soil	0.1	8	X_001	HS3_S_1332	h22
Soil	0.1	8	X_001	HS3_S_1263	n4
Soil	0.1	8	X_001	HS3_S_1329	b22
Soil	0.1	8	X_003	HS3_S_1306	d16
Soil	0.1	8	X_003	HS3_S_1262	l4
Soil	0.1	8	X_003	HS3_S_1274	d8
Soil	0.1	8	X_003	HS3_S_1317	j18
Soil	0.1	8	X_003	HS3_S_1301	j14
Soil	0.1	8	X_003	HS3_S_1299	f14
Soil	0.1	8	X_003	HS3_S_1260	h4
Soil	0.1	8	X_003	HS3_S_1273	b8
Soil	0.1	8	X_003	HS3_S_1321	b20
Soil	0.1	8	X_003	HS3_S_1259	f4
Soil	0.1	8	X_004	HS3_S_1275	f8
Soil	0.1	8	X_004	HS3_S_1306	d16
Soil	0.1	8	X_004	HS3_S_1337	b24
Soil	0.1	8	X_004	HS3_S_1252	h2
Soil	0.1	8	X_004	HS3_S_1249	b2
Soil	0.1	8	X_004	HS3_S_1295	n12
Soil	0.1	8	X_004	HS3_S_1324	h20
Soil	0.1	8	X_004	HS3_S_1288	p10
Soil	0.1	8	X_004	HS3_S_1340	h24
Soil	0.1	8	X_004	HS3_S_1291	f12
Soil	0.1	8	X_006	HS3_S_1328	p20
Soil	0.1	8	X_006	HS3_S_1303	n14
Soil	0.1	8	X_006	HS3_S_1312	p16
Soil	0.1	8	X_006	HS3_S_1270	l6
Soil	0.1	8	X_006	HS3_S_1335	n22
Soil	0.1	8	X_006	HS3_S_1267	f6
Soil	0.1	8	X_006	HS3_S_1292	h12
Soil	0.1	8	X_006	HS3_S_1253	j2
Soil	0.1	8	X_006	HS3_S_1257	b4
Soil	0.1	8	X_006	HS3_S_1306	d16
Soil	0.1	8	X_012	HS3_S_1249	b2
Soil	0.1	8	X_012	HS3_S_1250	d2
Soil	0.1	8	X_012	HS3_S_1254	l2
Soil	0.1	8	X_012	HS3_S_1255	n2
Soil	0.1	8	X_012	HS3_S_1258	d4
Soil	0.1	8	X_012	HS3_S_1251	f2
Soil	0.1	8	X_012	HS3_S_1272	p6
Soil	0.1	8	X_012	HS3_S_1307	f16
Soil	0.1	8	X_012	HS3_S_1298	d14
Soil	0.1	8	X_012	HS3_S_1304	p14
Soil	0.1	8	X_019	HS3_S_1258	d4
Soil	0.1	8	X_019	HS3_S_1259	f4
Soil	0.1	8	X_019	HS3_S_1260	h4
Soil	0.1	8	X_019	HS3_S_1264	p4
Soil	0.1	8	X_019	HS3_S_1269	j6
Soil	0.1	8	X_019	HS3_S_1252	h2
Soil	0.1	8	X_019	HS3_S_1307	f16
Soil	0.1	8	X_019	HS3_S_1250	d2
Soil	0.1	8	X_019	HS3_S_1292	h12
Soil	0.1	8	X_019	HS3_S_1287	n10
Freshwater	0.1	8	X_002	HS3_W_1304	p14
Freshwater	0.1	8	X_002	HS3_W_1274	d8
Freshwater	0.1	8	X_002	HS3_W_1339	f24
Freshwater	0.1	8	X_002	HS3_W_1326	l20
Freshwater	0.1	8	X_002	HS3_W_1292	h12
Freshwater	0.1	8	X_002	HS3_W_1295	n12
Freshwater	0.1	8	X_002	HS3_W_1316	h18
Freshwater	0.1	8	X_002	HS3_W_1257	b4
Freshwater	0.1	8	X_002	HS3_W_1321	b20
Freshwater	0.1	8	X_002	HS3_W_1254	l2
Freshwater	0.1	8	X_003	HS3_W_1304	p14
Freshwater	0.1	8	X_003	HS3_W_1285	j10
Freshwater	0.1	8	X_003	HS3_W_1280	p8
Freshwater	0.1	8	X_003	HS3_W_1293	j12
Freshwater	0.1	8	X_003	HS3_W_1272	p6
Freshwater	0.1	8	X_003	HS3_W_1337	b24
Freshwater	0.1	8	X_003	HS3_W_1257	b4
Freshwater	0.1	8	X_003	HS3_W_1281	b10
Freshwater	0.1	8	X_003	HS3_W_1297	b14
Freshwater	0.1	8	X_003	HS3_W_1275	f8
Freshwater	0.1	8	X_005	HS3_W_1294	l12
Freshwater	0.1	8	X_005	HS3_W_1300	h14
Freshwater	0.1	8	X_005	HS3_W_1326	l20
Freshwater	0.1	8	X_005	HS3_W_1334	l22
Freshwater	0.1	8	X_005	HS3_W_1327	n20
Freshwater	0.1	8	X_005	HS3_W_1289	b12
Freshwater	0.1	8	X_005	HS3_W_1303	n14
Freshwater	0.1	8	X_005	HS3_W_1329	b22
Freshwater	0.1	8	X_005	HS3_W_1274	d8
Freshwater	0.1	8	X_005	HS3_W_1314	d18
Soil	0.01	2	X_001	HS3_S_0258	c17
Soil	0.01	2	X_001	HS3_S_0197	i1
Soil	0.01	2	X_001	HS3_S_0219	e7
Soil	0.01	2	X_001	HS3_S_0208	o3
Soil	0.01	2	X_001	HS3_S_0230	k9
Soil	0.01	2	X_001	HS3_S_0279	m21
Soil	0.01	2	X_001	HS3_S_0211	e5
Soil	0.01	2	X_001	HS3_S_0247	m13
Soil	0.01	2	X_001	HS3_S_0287	m23
Soil	0.01	2	X_001	HS3_S_0240	o11
Soil	0.01	2	X_002	HS3_S_0193	a1
Soil	0.01	2	X_002	HS3_S_0207	m3
Soil	0.01	2	X_002	HS3_S_0210	c5
Soil	0.01	2	X_002	HS3_S_0275	e21
Soil	0.01	2	X_002	HS3_S_0283	e23
Soil	0.01	2	X_002	HS3_S_0201	a3
Soil	0.01	2	X_002	HS3_S_0226	c9
Soil	0.01	2	X_002	HS3_S_0244	g13
Soil	0.01	2	X_002	HS3_S_0196	g1
Soil	0.01	2	X_002	HS3_S_0248	o13
Soil	0.01	2	X_003	HS3_S_0239	m11
Soil	0.01	2	X_003	HS3_S_0229	i9
Soil	0.01	2	X_003	HS3_S_0237	i11
Soil	0.01	2	X_003	HS3_S_0245	i13
Soil	0.01	2	X_003	HS3_S_0282	c23
Soil	0.01	2	X_003	HS3_S_0194	c1
Soil	0.01	2	X_003	HS3_S_0276	g21
Soil	0.01	2	X_003	HS3_S_0249	a15
Soil	0.01	2	X_003	HS3_S_0275	e21
Soil	0.01	2	X_003	HS3_S_0204	g3
Soil	0.01	2	X_004	HS3_S_0232	o9
Soil	0.01	2	X_004	HS3_S_0242	c13
Soil	0.01	2	X_004	HS3_S_0275	e21
Soil	0.01	2	X_004	HS3_S_0210	c5
Soil	0.01	2	X_004	HS3_S_0236	g11
Soil	0.01	2	X_004	HS3_S_0229	i9
Soil	0.01	2	X_004	HS3_S_0238	k11
Soil	0.01	2	X_004	HS3_S_0204	g3
Soil	0.01	2	X_004	HS3_S_0255	m15
Soil	0.01	2	X_004	HS3_S_0221	i7
Soil	0.01	2	X_006	HS3_S_0249	a15
Soil	0.01	2	X_006	HS3_S_0275	e21
Soil	0.01	2	X_006	HS3_S_0247	m13
Soil	0.01	2	X_006	HS3_S_0276	g21
Soil	0.01	2	X_006	HS3_S_0204	g3
Soil	0.01	2	X_006	HS3_S_0268	g19
Soil	0.01	2	X_006	HS3_S_0205	i3
Soil	0.01	2	X_006	HS3_S_0245	i13
Soil	0.01	2	X_006	HS3_S_0237	i11
Soil	0.01	2	X_006	HS3_S_0269	i19
Soil	0.01	2	X_012	HS3_S_0207	m3
Soil	0.01	2	X_012	HS3_S_0214	k5
Soil	0.01	2	X_012	HS3_S_0215	m5
Soil	0.01	2	X_012	HS3_S_0216	o5
Soil	0.01	2	X_012	HS3_S_0223	m7
Soil	0.01	2	X_012	HS3_S_0209	a5
Soil	0.01	2	X_012	HS3_S_0258	c17
Soil	0.01	2	X_012	HS3_S_0208	o3
Soil	0.01	2	X_012	HS3_S_0197	i1
Soil	0.01	2	X_012	HS3_S_0233	a11
Soil	0.01	2	X_013	HS3_S_0216	o5
Soil	0.01	2	X_013	HS3_S_0260	g17
Soil	0.01	2	X_013	HS3_S_0282	c23
Soil	0.01	2	X_013	HS3_S_0232	o9
Soil	0.01	2	X_013	HS3_S_0236	g11
Soil	0.01	2	X_013	HS3_S_0254	k15
Soil	0.01	2	X_013	HS3_S_0251	e15
Soil	0.01	2	X_013	HS3_S_0202	c3
Soil	0.01	2	X_013	HS3_S_0287	m23
Soil	0.01	2	X_013	HS3_S_0284	g23
Soil	0.01	2	X_019	HS3_S_0193	a1
Soil	0.01	2	X_019	HS3_S_0195	e1
Soil	0.01	2	X_019	HS3_S_0196	g1
Soil	0.01	2	X_019	HS3_S_0198	k1
Soil	0.01	2	X_019	HS3_S_0199	m1
Soil	0.01	2	X_019	HS3_S_0207	m3
Soil	0.01	2	X_019	HS3_S_0234	c11
Soil	0.01	2	X_019	HS3_S_0251	e15
Soil	0.01	2	X_019	HS3_S_0272	o19
Soil	0.01	2	X_019	HS3_S_0220	g7
Freshwater	0.01	2	X_002	HS3_W_0236	g11
Freshwater	0.01	2	X_002	HS3_W_0254	k15
Freshwater	0.01	2	X_002	HS3_W_0194	c1
Freshwater	0.01	2	X_002	HS3_W_0263	m17
Freshwater	0.01	2	X_002	HS3_W_0212	g5
Freshwater	0.01	2	X_002	HS3_W_0255	m15
Freshwater	0.01	2	X_002	HS3_W_0244	g13
Freshwater	0.01	2	X_002	HS3_W_0250	c15
Freshwater	0.01	2	X_002	HS3_W_0253	i15
Freshwater	0.01	2	X_002	HS3_W_0218	c7
Freshwater	0.01	2	X_003	HS3_W_0253	i15
Freshwater	0.01	2	X_003	HS3_W_0281	a23
Freshwater	0.01	2	X_003	HS3_W_0193	a1
Freshwater	0.01	2	X_003	HS3_W_0282	c23
Freshwater	0.01	2	X_003	HS3_W_0279	m21
Freshwater	0.01	2	X_003	HS3_W_0211	e5
Freshwater	0.01	2	X_003	HS3_W_0235	e11
Freshwater	0.01	2	X_003	HS3_W_0261	i17
Freshwater	0.01	2	X_003	HS3_W_0212	g5
Freshwater	0.01	2	X_003	HS3_W_0242	c13
Freshwater	0.01	2	X_013	HS3_W_0205	i3
Freshwater	0.01	2	X_013	HS3_W_0208	o3
Freshwater	0.01	2	X_013	HS3_W_0211	e5
Freshwater	0.01	2	X_013	HS3_W_0253	i15
Freshwater	0.01	2	X_013	HS3_W_0281	a23
Freshwater	0.01	2	X_013	HS3_W_0287	m23
Freshwater	0.01	2	X_013	HS3_W_0196	g1
Freshwater	0.01	2	X_013	HS3_W_0282	c23
Freshwater	0.01	2	X_013	HS3_W_0278	k21
Freshwater	0.01	2	X_013	HS3_W_0258	c17
Soil	0.01	4	X_001	HS3_S_0619	e11
Soil	0.01	4	X_001	HS3_S_0642	c17
Soil	0.01	4	X_001	HS3_S_0581	i1
Soil	0.01	4	X_001	HS3_S_0632	o13
Soil	0.01	4	X_001	HS3_S_0634	c15
Soil	0.01	4	X_001	HS3_S_0637	i15
Soil	0.01	4	X_001	HS3_S_0665	a23
Soil	0.01	4	X_001	HS3_S_0609	a9
Soil	0.01	4	X_001	HS3_S_0635	e15
Soil	0.01	4	X_001	HS3_S_0671	m23
Soil	0.01	4	X_003	HS3_S_0601	a7
Soil	0.01	4	X_003	HS3_S_0621	i11
Soil	0.01	4	X_003	HS3_S_0651	e19
Soil	0.01	4	X_003	HS3_S_0628	g13
Soil	0.01	4	X_003	HS3_S_0653	i19
Soil	0.01	4	X_003	HS3_S_0660	g21
Soil	0.01	4	X_003	HS3_S_0585	a3
Soil	0.01	4	X_003	HS3_S_0659	e21
Soil	0.01	4	X_003	HS3_S_0588	g3
Soil	0.01	4	X_003	HS3_S_0663	m21
Soil	0.01	4	X_004	HS3_S_0616	o9
Soil	0.01	4	X_004	HS3_S_0659	e21
Soil	0.01	4	X_004	HS3_S_0579	e1
Soil	0.01	4	X_004	HS3_S_0671	m23
Soil	0.01	4	X_004	HS3_S_0625	a13
Soil	0.01	4	X_004	HS3_S_0588	g3
Soil	0.01	4	X_004	HS3_S_0639	m15
Soil	0.01	4	X_004	HS3_S_0590	k3
Soil	0.01	4	X_004	HS3_S_0642	c17
Soil	0.01	4	X_004	HS3_S_0632	o13
Soil	0.01	4	X_006	HS3_S_0659	e21
Soil	0.01	4	X_006	HS3_S_0669	i23
Soil	0.01	4	X_006	HS3_S_0588	g3
Soil	0.01	4	X_006	HS3_S_0633	a15
Soil	0.01	4	X_006	HS3_S_0631	m13
Soil	0.01	4	X_006	HS3_S_0628	g13
Soil	0.01	4	X_006	HS3_S_0601	a7
Soil	0.01	4	X_006	HS3_S_0586	c3
Soil	0.01	4	X_006	HS3_S_0634	c15
Soil	0.01	4	X_006	HS3_S_0653	i19
Soil	0.01	4	X_012	HS3_S_0579	e1
Soil	0.01	4	X_012	HS3_S_0580	g1
Soil	0.01	4	X_012	HS3_S_0586	c3
Soil	0.01	4	X_012	HS3_S_0591	m3
Soil	0.01	4	X_012	HS3_S_0598	k5
Soil	0.01	4	X_012	HS3_S_0642	c17
Soil	0.01	4	X_012	HS3_S_0593	a5
Soil	0.01	4	X_012	HS3_S_0582	k1
Soil	0.01	4	X_012	HS3_S_0592	o3
Soil	0.01	4	X_012	HS3_S_0581	i1
Soil	0.01	4	X_016	HS3_S_0594	c5
Soil	0.01	4	X_016	HS3_S_0595	e5
Soil	0.01	4	X_016	HS3_S_0623	m11
Soil	0.01	4	X_016	HS3_S_0663	m21
Soil	0.01	4	X_016	HS3_S_0666	c23
Soil	0.01	4	X_016	HS3_S_0583	m1
Soil	0.01	4	X_016	HS3_S_0580	g1
Soil	0.01	4	X_016	HS3_S_0641	a17
Soil	0.01	4	X_016	HS3_S_0625	a13
Soil	0.01	4	X_016	HS3_S_0633	a15
Soil	0.01	4	X_019	HS3_S_0577	a1
Soil	0.01	4	X_019	HS3_S_0579	e1
Soil	0.01	4	X_019	HS3_S_0580	g1
Soil	0.01	4	X_019	HS3_S_0583	m1
Soil	0.01	4	X_019	HS3_S_0586	c3
Soil	0.01	4	X_019	HS3_S_0618	c11
Soil	0.01	4	X_019	HS3_S_0591	m3
Soil	0.01	4	X_019	HS3_S_0656	o19
Soil	0.01	4	X_019	HS3_S_0608	o7
Soil	0.01	4	X_019	HS3_S_0604	g7
Freshwater	0.01	4	X_002	HS3_W_0620	g11
Freshwater	0.01	4	X_002	HS3_W_0638	k15
Freshwater	0.01	4	X_002	HS3_W_0578	c1
Freshwater	0.01	4	X_002	HS3_W_0647	m17
Freshwater	0.01	4	X_002	HS3_W_0614	k9
Freshwater	0.01	4	X_002	HS3_W_0641	a17
Freshwater	0.01	4	X_002	HS3_W_0628	g13
Freshwater	0.01	4	X_002	HS3_W_0637	i15
Freshwater	0.01	4	X_002	HS3_W_0634	c15
Freshwater	0.01	4	X_002	HS3_W_0602	c7
Freshwater	0.01	4	X_003	HS3_W_0577	a1
Freshwater	0.01	4	X_003	HS3_W_0663	m21
Freshwater	0.01	4	X_003	HS3_W_0602	c7
Freshwater	0.01	4	X_003	HS3_W_0587	e3
Freshwater	0.01	4	X_003	HS3_W_0665	a23
Freshwater	0.01	4	X_003	HS3_W_0646	k17
Freshwater	0.01	4	X_003	HS3_W_0662	k21
Freshwater	0.01	4	X_003	HS3_W_0619	e11
Freshwater	0.01	4	X_003	HS3_W_0596	g5
Freshwater	0.01	4	X_003	HS3_W_0614	k9
Freshwater	0.01	4	X_013	HS3_W_0589	i3
Freshwater	0.01	4	X_013	HS3_W_0592	o3
Freshwater	0.01	4	X_013	HS3_W_0595	e5
Freshwater	0.01	4	X_013	HS3_W_0637	i15
Freshwater	0.01	4	X_013	HS3_W_0665	a23
Freshwater	0.01	4	X_013	HS3_W_0619	e11
Freshwater	0.01	4	X_013	HS3_W_0662	k21
Freshwater	0.01	4	X_013	HS3_W_0666	c23
Freshwater	0.01	4	X_013	HS3_W_0642	c17
Freshwater	0.01	4	X_013	HS3_W_0671	m23
Soil	0.01	6	X_001	HS3_S_1003	e11
Soil	0.01	6	X_001	HS3_S_1018	c15
Soil	0.01	6	X_001	HS3_S_1026	c17
Soil	0.01	6	X_001	HS3_S_1016	o13
Soil	0.01	6	X_001	HS3_S_1037	i19
Soil	0.01	6	X_001	HS3_S_0975	m3
Soil	0.01	6	X_001	HS3_S_0984	o5
Soil	0.01	6	X_001	HS3_S_0964	g1
Soil	0.01	6	X_001	HS3_S_1002	c11
Soil	0.01	6	X_001	HS3_S_0994	c9
Soil	0.01	6	X_004	HS3_S_1000	o9
Soil	0.01	6	X_004	HS3_S_1043	e21
Soil	0.01	6	X_004	HS3_S_0963	e1
Soil	0.01	6	X_004	HS3_S_0969	a3
Soil	0.01	6	X_004	HS3_S_0998	k9
Soil	0.01	6	X_004	HS3_S_1052	g23
Soil	0.01	6	X_004	HS3_S_0972	g3
Soil	0.01	6	X_004	HS3_S_0974	k3
Soil	0.01	6	X_004	HS3_S_1026	c17
Soil	0.01	6	X_004	HS3_S_1016	o13
Soil	0.01	6	X_006	HS3_S_1053	i23
Soil	0.01	6	X_006	HS3_S_1043	e21
Soil	0.01	6	X_006	HS3_S_1019	e15
Soil	0.01	6	X_006	HS3_S_0981	i5
Soil	0.01	6	X_006	HS3_S_1015	m13
Soil	0.01	6	X_006	HS3_S_1014	k13
Soil	0.01	6	X_006	HS3_S_0970	c3
Soil	0.01	6	X_006	HS3_S_1037	i19
Soil	0.01	6	X_006	HS3_S_1055	m23
Soil	0.01	6	X_006	HS3_S_1018	c15
Soil	0.01	6	X_012	HS3_S_0962	c1
Soil	0.01	6	X_012	HS3_S_0963	e1
Soil	0.01	6	X_012	HS3_S_0964	g1
Soil	0.01	6	X_012	HS3_S_0968	o1
Soil	0.01	6	X_012	HS3_S_0970	c3
Soil	0.01	6	X_012	HS3_S_1052	g23
Soil	0.01	6	X_012	HS3_S_0985	a7
Soil	0.01	6	X_012	HS3_S_0977	a5
Soil	0.01	6	X_012	HS3_S_0965	i1
Soil	0.01	6	X_012	HS3_S_0976	o3
Soil	0.01	6	X_016	HS3_S_0978	c5
Soil	0.01	6	X_016	HS3_S_0979	e5
Soil	0.01	6	X_016	HS3_S_1000	o9
Soil	0.01	6	X_016	HS3_S_1007	m11
Soil	0.01	6	X_016	HS3_S_1015	m13
Soil	0.01	6	X_016	HS3_S_0967	m1
Soil	0.01	6	X_016	HS3_S_1017	a15
Soil	0.01	6	X_016	HS3_S_1049	a23
Soil	0.01	6	X_016	HS3_S_1009	a13
Soil	0.01	6	X_016	HS3_S_0964	g1
Soil	0.01	6	X_019	HS3_S_0961	a1
Soil	0.01	6	X_019	HS3_S_0963	e1
Soil	0.01	6	X_019	HS3_S_0964	g1
Soil	0.01	6	X_019	HS3_S_0967	m1
Soil	0.01	6	X_019	HS3_S_0970	c3
Soil	0.01	6	X_019	HS3_S_0976	o3
Soil	0.01	6	X_019	HS3_S_0975	m3
Soil	0.01	6	X_019	HS3_S_1040	o19
Soil	0.01	6	X_019	HS3_S_0992	o7
Soil	0.01	6	X_019	HS3_S_0988	g7
Freshwater	0.01	6	X_003	HS3_W_1047	m21
Freshwater	0.01	6	X_003	HS3_W_0985	a7
Freshwater	0.01	6	X_003	HS3_W_0986	c7
Freshwater	0.01	6	X_003	HS3_W_0961	a1
Freshwater	0.01	6	X_003	HS3_W_0971	e3
Freshwater	0.01	6	X_003	HS3_W_0980	g5
Freshwater	0.01	6	X_003	HS3_W_1046	k21
Freshwater	0.01	6	X_003	HS3_W_1022	k15
Freshwater	0.01	6	X_003	HS3_W_1003	e11
Freshwater	0.01	6	X_003	HS3_W_0998	k9
Soil	0.01	8	X_001	HS3_S_1387	e11
Soil	0.01	8	X_001	HS3_S_1349	i1
Soil	0.01	8	X_001	HS3_S_1369	a7
Soil	0.01	8	X_001	HS3_S_1361	a5
Soil	0.01	8	X_001	HS3_S_1410	c17
Soil	0.01	8	X_001	HS3_S_1427	e21
Soil	0.01	8	X_001	HS3_S_1366	k5
Soil	0.01	8	X_001	HS3_S_1386	c11
Soil	0.01	8	X_001	HS3_S_1394	c13
Soil	0.01	8	X_001	HS3_S_1437	i23
Soil	0.01	8	X_003	HS3_S_1348	g1
Soil	0.01	8	X_003	HS3_S_1354	c3
Soil	0.01	8	X_003	HS3_S_1357	i3
Soil	0.01	8	X_003	HS3_S_1358	k3
Soil	0.01	8	X_003	HS3_S_1359	m3
Soil	0.01	8	X_003	HS3_S_1364	g5
Soil	0.01	8	X_003	HS3_S_1352	o1
Soil	0.01	8	X_003	HS3_S_1401	a15
Soil	0.01	8	X_003	HS3_S_1345	a1
Soil	0.01	8	X_003	HS3_S_1351	m1
Soil	0.01	8	X_004	HS3_S_1384	o9
Soil	0.01	8	X_004	HS3_S_1417	a19
Soil	0.01	8	X_004	HS3_S_1346	c1
Soil	0.01	8	X_004	HS3_S_1347	e1
Soil	0.01	8	X_004	HS3_S_1427	e21
Soil	0.01	8	X_004	HS3_S_1399	m13
Soil	0.01	8	X_004	HS3_S_1379	e9
Soil	0.01	8	X_004	HS3_S_1410	c17
Soil	0.01	8	X_004	HS3_S_1407	m15
Soil	0.01	8	X_004	HS3_S_1400	o13
Soil	0.01	8	X_006	HS3_S_1437	i23
Soil	0.01	8	X_006	HS3_S_1390	k11
Soil	0.01	8	X_006	HS3_S_1356	g3
Soil	0.01	8	X_006	HS3_S_1399	m13
Soil	0.01	8	X_006	HS3_S_1403	e15
Soil	0.01	8	X_006	HS3_S_1402	c15
Soil	0.01	8	X_006	HS3_S_1355	e3
Soil	0.01	8	X_006	HS3_S_1378	c9
Soil	0.01	8	X_006	HS3_S_1354	c3
Soil	0.01	8	X_006	HS3_S_1439	m23
Soil	0.01	8	X_012	HS3_S_1346	c1
Soil	0.01	8	X_012	HS3_S_1347	e1
Soil	0.01	8	X_012	HS3_S_1348	g1
Soil	0.01	8	X_012	HS3_S_1354	c3
Soil	0.01	8	X_012	HS3_S_1355	e3
Soil	0.01	8	X_012	HS3_S_1360	o3
Soil	0.01	8	X_012	HS3_S_1361	a5
Soil	0.01	8	X_012	HS3_S_1385	a11
Soil	0.01	8	X_012	HS3_S_1369	a7
Soil	0.01	8	X_012	HS3_S_1349	i1
Soil	0.01	8	X_016	HS3_S_1355	e3
Soil	0.01	8	X_016	HS3_S_1360	o3
Soil	0.01	8	X_016	HS3_S_1362	c5
Soil	0.01	8	X_016	HS3_S_1365	i5
Soil	0.01	8	X_016	HS3_S_1368	o5
Soil	0.01	8	X_016	HS3_S_1409	a17
Soil	0.01	8	X_016	HS3_S_1401	a15
Soil	0.01	8	X_016	HS3_S_1393	a13
Soil	0.01	8	X_016	HS3_S_1348	g1
Soil	0.01	8	X_016	HS3_S_1433	a23
Soil	0.01	8	X_019	HS3_S_1345	a1
Soil	0.01	8	X_019	HS3_S_1347	e1
Soil	0.01	8	X_019	HS3_S_1348	g1
Soil	0.01	8	X_019	HS3_S_1351	m1
Soil	0.01	8	X_019	HS3_S_1354	c3
Soil	0.01	8	X_019	HS3_S_1424	o19
Soil	0.01	8	X_019	HS3_S_1408	o15
Soil	0.01	8	X_019	HS3_S_1372	g7
Soil	0.01	8	X_019	HS3_S_1376	o7
Soil	0.01	8	X_019	HS3_S_1353	a3
Freshwater	0.01	8	X_003	HS3_W_1431	m21
Freshwater	0.01	8	X_003	HS3_W_1397	i13
Freshwater	0.01	8	X_003	HS3_W_1404	g15
Freshwater	0.01	8	X_003	HS3_W_1398	k13
Freshwater	0.01	8	X_003	HS3_W_1409	a17
Freshwater	0.01	8	X_003	HS3_W_1387	e11
Freshwater	0.01	8	X_003	HS3_W_1406	k15
Freshwater	0.01	8	X_003	HS3_W_1346	c1
Freshwater	0.01	8	X_003	HS3_W_1430	k21
Freshwater	0.01	8	X_003	HS3_W_1382	k9
Soil	0.001	2	X_002	HS3_S_0294	l1
Soil	0.001	2	X_002	HS3_S_0297	b3
Soil	0.001	2	X_002	HS3_S_0300	h3
Soil	0.001	2	X_002	HS3_S_0302	l3
Soil	0.001	2	X_002	HS3_S_0306	d5
Soil	0.001	2	X_002	HS3_S_0361	b19
Soil	0.001	2	X_002	HS3_S_0359	n17
Soil	0.001	2	X_002	HS3_S_0324	h9
Soil	0.001	2	X_002	HS3_S_0326	l9
Soil	0.001	2	X_002	HS3_S_0296	p1
Soil	0.001	2	X_003	HS3_S_0296	p1
Soil	0.001	2	X_003	HS3_S_0312	p5
Soil	0.001	2	X_003	HS3_S_0341	j13
Soil	0.001	2	X_003	HS3_S_0346	d15
Soil	0.001	2	X_003	HS3_S_0362	d19
Soil	0.001	2	X_003	HS3_S_0309	j5
Soil	0.001	2	X_003	HS3_S_0372	h21
Soil	0.001	2	X_003	HS3_S_0293	j1
Soil	0.001	2	X_003	HS3_S_0297	b3
Soil	0.001	2	X_003	HS3_S_0357	j17
Soil	0.001	2	X_004	HS3_S_0290	d1
Soil	0.001	2	X_004	HS3_S_0291	f1
Soil	0.001	2	X_004	HS3_S_0294	l1
Soil	0.001	2	X_004	HS3_S_0298	d3
Soil	0.001	2	X_004	HS3_S_0300	h3
Soil	0.001	2	X_004	HS3_S_0381	j23
Soil	0.001	2	X_004	HS3_S_0354	d17
Soil	0.001	2	X_004	HS3_S_0377	b23
Soil	0.001	2	X_004	HS3_S_0372	h21
Soil	0.001	2	X_004	HS3_S_0297	b3
Soil	0.001	2	X_012	HS3_S_0289	b1
Soil	0.001	2	X_012	HS3_S_0293	j1
Soil	0.001	2	X_012	HS3_S_0295	n1
Soil	0.001	2	X_012	HS3_S_0297	b3
Soil	0.001	2	X_012	HS3_S_0305	b5
Soil	0.001	2	X_012	HS3_S_0346	d15
Soil	0.001	2	X_012	HS3_S_0315	f7
Soil	0.001	2	X_012	HS3_S_0334	l11
Soil	0.001	2	X_012	HS3_S_0374	l21
Soil	0.001	2	X_012	HS3_S_0304	p3
Soil	0.001	2	X_013	HS3_S_0293	j1
Soil	0.001	2	X_013	HS3_S_0295	n1
Soil	0.001	2	X_013	HS3_S_0297	b3
Soil	0.001	2	X_013	HS3_S_0300	h3
Soil	0.001	2	X_013	HS3_S_0304	p3
Soil	0.001	2	X_013	HS3_S_0361	b19
Soil	0.001	2	X_013	HS3_S_0289	b1
Soil	0.001	2	X_013	HS3_S_0354	d17
Soil	0.001	2	X_013	HS3_S_0305	b5
Soil	0.001	2	X_013	HS3_S_0296	p1
Freshwater	0.001	2	X_013	HS3_W_0289	b1
Freshwater	0.001	2	X_013	HS3_W_0290	d1
Freshwater	0.001	2	X_013	HS3_W_0291	f1
Freshwater	0.001	2	X_013	HS3_W_0292	h1
Freshwater	0.001	2	X_013	HS3_W_0293	j1
Freshwater	0.001	2	X_013	HS3_W_0346	d15
Freshwater	0.001	2	X_013	HS3_W_0317	j7
Freshwater	0.001	2	X_013	HS3_W_0302	l3
Freshwater	0.001	2	X_013	HS3_W_0384	p23
Freshwater	0.001	2	X_013	HS3_W_0364	h19
Freshwater	0.001	2	X_020	HS3_W_0289	b1
Freshwater	0.001	2	X_020	HS3_W_0290	d1
Freshwater	0.001	2	X_020	HS3_W_0292	h1
Freshwater	0.001	2	X_020	HS3_W_0293	j1
Freshwater	0.001	2	X_020	HS3_W_0297	b3
Freshwater	0.001	2	X_020	HS3_W_0360	p17
Freshwater	0.001	2	X_020	HS3_W_0332	h11
Freshwater	0.001	2	X_020	HS3_W_0318	l7
Freshwater	0.001	2	X_020	HS3_W_0311	n5
Freshwater	0.001	2	X_020	HS3_W_0308	h5
Soil	0.001	4	X_001	HS3_S_0681	b3
Soil	0.001	4	X_001	HS3_S_0718	l11
Soil	0.001	4	X_001	HS3_S_0748	h19
Soil	0.001	4	X_001	HS3_S_0761	b23
Soil	0.001	4	X_001	HS3_S_0765	j23
Soil	0.001	4	X_001	HS3_S_0714	d11
Soil	0.001	4	X_001	HS3_S_0760	p21
Soil	0.001	4	X_001	HS3_S_0693	j5
Soil	0.001	4	X_001	HS3_S_0706	d9
Soil	0.001	4	X_001	HS3_S_0727	n13
Soil	0.001	4	X_002	HS3_S_0678	l1
Soil	0.001	4	X_002	HS3_S_0681	b3
Soil	0.001	4	X_002	HS3_S_0682	d3
Soil	0.001	4	X_002	HS3_S_0684	h3
Soil	0.001	4	X_002	HS3_S_0685	j3
Soil	0.001	4	X_002	HS3_S_0703	n7
Soil	0.001	4	X_002	HS3_S_0710	l9
Soil	0.001	4	X_002	HS3_S_0743	n17
Soil	0.001	4	X_002	HS3_S_0689	b5
Soil	0.001	4	X_002	HS3_S_0680	p1
Soil	0.001	4	X_003	HS3_S_0680	p1
Soil	0.001	4	X_003	HS3_S_0696	p5
Soil	0.001	4	X_003	HS3_S_0697	b7
Soil	0.001	4	X_003	HS3_S_0701	j7
Soil	0.001	4	X_003	HS3_S_0705	b9
Soil	0.001	4	X_003	HS3_S_0733	j15
Soil	0.001	4	X_003	HS3_S_0751	n19
Soil	0.001	4	X_003	HS3_S_0729	b15
Soil	0.001	4	X_003	HS3_S_0741	j17
Soil	0.001	4	X_003	HS3_S_0677	j1
Soil	0.001	4	X_004	HS3_S_0674	d1
Soil	0.001	4	X_004	HS3_S_0675	f1
Soil	0.001	4	X_004	HS3_S_0678	l1
Soil	0.001	4	X_004	HS3_S_0679	n1
Soil	0.001	4	X_004	HS3_S_0680	p1
Soil	0.001	4	X_004	HS3_S_0765	j23
Soil	0.001	4	X_004	HS3_S_0690	d5
Soil	0.001	4	X_004	HS3_S_0738	d17
Soil	0.001	4	X_004	HS3_S_0756	h21
Soil	0.001	4	X_004	HS3_S_0681	b3
Soil	0.001	4	X_012	HS3_S_0673	b1
Soil	0.001	4	X_012	HS3_S_0676	h1
Soil	0.001	4	X_012	HS3_S_0677	j1
Soil	0.001	4	X_012	HS3_S_0679	n1
Soil	0.001	4	X_012	HS3_S_0681	b3
Soil	0.001	4	X_012	HS3_S_0748	h19
Soil	0.001	4	X_012	HS3_S_0674	d1
Soil	0.001	4	X_012	HS3_S_0718	l11
Soil	0.001	4	X_012	HS3_S_0699	f7
Soil	0.001	4	X_012	HS3_S_0758	l21
Soil	0.001	4	X_013	HS3_S_0674	d1
Soil	0.001	4	X_013	HS3_S_0677	j1
Soil	0.001	4	X_013	HS3_S_0679	n1
Soil	0.001	4	X_013	HS3_S_0681	b3
Soil	0.001	4	X_013	HS3_S_0683	f3
Soil	0.001	4	X_013	HS3_S_0673	b1
Soil	0.001	4	X_013	HS3_S_0689	b5
Soil	0.001	4	X_013	HS3_S_0738	d17
Soil	0.001	4	X_013	HS3_S_0680	p1
Soil	0.001	4	X_013	HS3_S_0741	j17
Soil	0.001	4	X_016	HS3_S_0686	l3
Soil	0.001	4	X_016	HS3_S_0687	n3
Soil	0.001	4	X_016	HS3_S_0694	l5
Soil	0.001	4	X_016	HS3_S_0695	n5
Soil	0.001	4	X_016	HS3_S_0698	d7
Soil	0.001	4	X_016	HS3_S_0674	d1
Soil	0.001	4	X_016	HS3_S_0744	p17
Soil	0.001	4	X_016	HS3_S_0741	j17
Soil	0.001	4	X_016	HS3_S_0736	p15
Soil	0.001	4	X_016	HS3_S_0680	p1
Freshwater	0.001	4	X_013	HS3_W_0673	b1
Freshwater	0.001	4	X_013	HS3_W_0674	d1
Freshwater	0.001	4	X_013	HS3_W_0675	f1
Freshwater	0.001	4	X_013	HS3_W_0676	h1
Freshwater	0.001	4	X_013	HS3_W_0677	j1
Freshwater	0.001	4	X_013	HS3_W_0750	l19
Freshwater	0.001	4	X_013	HS3_W_0730	d15
Freshwater	0.001	4	X_013	HS3_W_0701	j7
Freshwater	0.001	4	X_013	HS3_W_0748	h19
Freshwater	0.001	4	X_013	HS3_W_0686	l3
Freshwater	0.001	4	X_020	HS3_W_0673	b1
Freshwater	0.001	4	X_020	HS3_W_0674	d1
Freshwater	0.001	4	X_020	HS3_W_0676	h1
Freshwater	0.001	4	X_020	HS3_W_0677	j1
Freshwater	0.001	4	X_020	HS3_W_0681	b3
Freshwater	0.001	4	X_020	HS3_W_0744	p17
Freshwater	0.001	4	X_020	HS3_W_0716	h11
Freshwater	0.001	4	X_020	HS3_W_0695	n5
Freshwater	0.001	4	X_020	HS3_W_0702	l7
Freshwater	0.001	4	X_020	HS3_W_0692	h5
Soil	0.001	6	X_001	HS3_S_1065	b3
Soil	0.001	6	X_001	HS3_S_1074	d5
Soil	0.001	6	X_001	HS3_S_1102	l11
Soil	0.001	6	X_001	HS3_S_1149	j23
Soil	0.001	6	X_001	HS3_S_1138	d21
Soil	0.001	6	X_001	HS3_S_1127	n17
Soil	0.001	6	X_001	HS3_S_1087	n7
Soil	0.001	6	X_001	HS3_S_1097	b11
Soil	0.001	6	X_001	HS3_S_1077	j5
Soil	0.001	6	X_001	HS3_S_1111	n13
Soil	0.001	6	X_002	HS3_S_1059	f1
Soil	0.001	6	X_002	HS3_S_1060	h1
Soil	0.001	6	X_002	HS3_S_1062	l1
Soil	0.001	6	X_002	HS3_S_1065	b3
Soil	0.001	6	X_002	HS3_S_1067	f3
Soil	0.001	6	X_002	HS3_S_1127	n17
Soil	0.001	6	X_002	HS3_S_1091	f9
Soil	0.001	6	X_002	HS3_S_1063	n1
Soil	0.001	6	X_002	HS3_S_1066	d3
Soil	0.001	6	X_002	HS3_S_1094	l9
Soil	0.001	6	X_003	HS3_S_1069	j3
Soil	0.001	6	X_003	HS3_S_1071	n3
Soil	0.001	6	X_003	HS3_S_1078	l5
Soil	0.001	6	X_003	HS3_S_1080	p5
Soil	0.001	6	X_003	HS3_S_1081	b7
Soil	0.001	6	X_003	HS3_S_1074	d5
Soil	0.001	6	X_003	HS3_S_1125	j17
Soil	0.001	6	X_003	HS3_S_1107	f13
Soil	0.001	6	X_003	HS3_S_1135	n19
Soil	0.001	6	X_003	HS3_S_1061	j1
Soil	0.001	6	X_004	HS3_S_1058	d1
Soil	0.001	6	X_004	HS3_S_1059	f1
Soil	0.001	6	X_004	HS3_S_1061	j1
Soil	0.001	6	X_004	HS3_S_1062	l1
Soil	0.001	6	X_004	HS3_S_1064	p1
Soil	0.001	6	X_004	HS3_S_1115	f15
Soil	0.001	6	X_004	HS3_S_1121	b17
Soil	0.001	6	X_004	HS3_S_1074	d5
Soil	0.001	6	X_004	HS3_S_1140	h21
Soil	0.001	6	X_004	HS3_S_1065	b3
Soil	0.001	6	X_012	HS3_S_1060	h1
Soil	0.001	6	X_012	HS3_S_1061	j1
Soil	0.001	6	X_012	HS3_S_1063	n1
Soil	0.001	6	X_012	HS3_S_1065	b3
Soil	0.001	6	X_012	HS3_S_1067	f3
Soil	0.001	6	X_012	HS3_S_1125	j17
Soil	0.001	6	X_012	HS3_S_1147	f23
Soil	0.001	6	X_012	HS3_S_1096	p9
Soil	0.001	6	X_012	HS3_S_1072	p3
Soil	0.001	6	X_012	HS3_S_1102	l11
Soil	0.001	6	X_016	HS3_S_1062	l1
Soil	0.001	6	X_016	HS3_S_1068	h3
Soil	0.001	6	X_016	HS3_S_1070	l3
Soil	0.001	6	X_016	HS3_S_1071	n3
Soil	0.001	6	X_016	HS3_S_1074	d5
Soil	0.001	6	X_016	HS3_S_1064	p1
Soil	0.001	6	X_016	HS3_S_1057	b1
Soil	0.001	6	X_016	HS3_S_1125	j17
Soil	0.001	6	X_016	HS3_S_1120	p15
Soil	0.001	6	X_016	HS3_S_1063	n1
Freshwater	0.001	6	X_013	HS3_W_1057	b1
Freshwater	0.001	6	X_013	HS3_W_1058	d1
Freshwater	0.001	6	X_013	HS3_W_1059	f1
Freshwater	0.001	6	X_013	HS3_W_1060	h1
Freshwater	0.001	6	X_013	HS3_W_1061	j1
Freshwater	0.001	6	X_013	HS3_W_1085	j7
Freshwater	0.001	6	X_013	HS3_W_1086	l7
Freshwater	0.001	6	X_013	HS3_W_1132	h19
Freshwater	0.001	6	X_013	HS3_W_1070	l3
Freshwater	0.001	6	X_013	HS3_W_1152	p23
Soil	0.001	8	X_002	HS3_S_1443	f1
Soil	0.001	8	X_002	HS3_S_1444	h1
Soil	0.001	8	X_002	HS3_S_1446	l1
Soil	0.001	8	X_002	HS3_S_1449	b3
Soil	0.001	8	X_002	HS3_S_1450	d3
Soil	0.001	8	X_002	HS3_S_1472	p7
Soil	0.001	8	X_002	HS3_S_1448	p1
Soil	0.001	8	X_002	HS3_S_1464	p5
Soil	0.001	8	X_002	HS3_S_1457	b5
Soil	0.001	8	X_002	HS3_S_1536	p23
Soil	0.001	8	X_003	HS3_S_1443	f1
Soil	0.001	8	X_003	HS3_S_1444	h1
Soil	0.001	8	X_003	HS3_S_1446	l1
Soil	0.001	8	X_003	HS3_S_1447	n1
Soil	0.001	8	X_003	HS3_S_1448	p1
Soil	0.001	8	X_003	HS3_S_1449	b3
Soil	0.001	8	X_003	HS3_S_1454	l3
Soil	0.001	8	X_003	HS3_S_1509	j17
Soil	0.001	8	X_003	HS3_S_1501	j15
Soil	0.001	8	X_003	HS3_S_1497	b15
Soil	0.001	8	X_004	HS3_S_1442	d1
Soil	0.001	8	X_004	HS3_S_1443	f1
Soil	0.001	8	X_004	HS3_S_1445	j1
Soil	0.001	8	X_004	HS3_S_1446	l1
Soil	0.001	8	X_004	HS3_S_1447	n1
Soil	0.001	8	X_004	HS3_S_1449	b3
Soil	0.001	8	X_004	HS3_S_1529	b23
Soil	0.001	8	X_004	HS3_S_1458	d5
Soil	0.001	8	X_004	HS3_S_1524	h21
Soil	0.001	8	X_004	HS3_S_1506	d17
Soil	0.001	8	X_012	HS3_S_1441	b1
Soil	0.001	8	X_012	HS3_S_1443	f1
Soil	0.001	8	X_012	HS3_S_1444	h1
Soil	0.001	8	X_012	HS3_S_1445	j1
Soil	0.001	8	X_012	HS3_S_1447	n1
Soil	0.001	8	X_012	HS3_S_1484	h11
Soil	0.001	8	X_012	HS3_S_1516	h19
Soil	0.001	8	X_012	HS3_S_1492	h13
Soil	0.001	8	X_012	HS3_S_1486	l11
Soil	0.001	8	X_012	HS3_S_1456	p3
Soil	0.001	8	X_016	HS3_S_1451	f3
Soil	0.001	8	X_016	HS3_S_1452	h3
Soil	0.001	8	X_016	HS3_S_1453	j3
Soil	0.001	8	X_016	HS3_S_1454	l3
Soil	0.001	8	X_016	HS3_S_1455	n3
Soil	0.001	8	X_016	HS3_S_1442	d1
Soil	0.001	8	X_016	HS3_S_1445	j1
Soil	0.001	8	X_016	HS3_S_1504	p15
Soil	0.001	8	X_016	HS3_S_1512	p17
Soil	0.001	8	X_016	HS3_S_1448	p1
Freshwater	0.001	8	X_013	HS3_W_1441	b1
Freshwater	0.001	8	X_013	HS3_W_1442	d1
Freshwater	0.001	8	X_013	HS3_W_1443	f1
Freshwater	0.001	8	X_013	HS3_W_1444	h1
Freshwater	0.001	8	X_013	HS3_W_1445	j1
Freshwater	0.001	8	X_013	HS3_W_1469	j7
Freshwater	0.001	8	X_013	HS3_W_1516	h19
Freshwater	0.001	8	X_013	HS3_W_1470	l7
Freshwater	0.001	8	X_013	HS3_W_1454	l3
Freshwater	0.001	8	X_013	HS3_W_1536	p23

## Sheet: Table S4
Table S4 | Raw data of the multimodality and within-mode variation of each OTU in each inoculum
Each line indicates the result of quantification of the multimodality and the within-mode variation of each OTU in each inoculum. For each analysis, the type of inoculum source (Source), the dilution rate of inoculum community (Density), target time point (Day), OTU's name (99% OTU), the propotion of the OTU occurence (Occurence ratio), average sequencing read count of the OTU (Mean of sequencing…
Source	Density	Day	99% OTU	Occurence ratio	Mean of sequencing reads	p-value	Multimodality	q-value	Log likelihood	Within-mode variation
Soil	1	2	X_001	1	19.7208	0.2	0.0667311	0.960375	536.025	0.101291
Soil	1	2	X_002	1	16.8078	0.998333	0.0357273	0.998333	345.13	0.169716
Soil	1	2	X_003	1	18.5443	0.676667	0.0507634	0.960375	476.977	0.163643
Soil	1	2	X_004	1	16.3704	0.267	0.0661987	0.960375	314.943	0.165187
Soil	1	2	X_006	1	19.538	0.853667	0.0474721	0.960375	500.991	0.0801446
Soil	1	2	X_012	1	18.2543	0.648333	0.0522362	0.960375	492.858	0.256859
Soil	1	2	X_013	1	17.2815	0.429667	0.0590254	0.960375	392.215	0.20558
Soil	1	2	X_016	1	16.7039	0.381333	0.0617523	0.960375	374.107	0.290408
Soil	1	2	X_019	1	16.6923	0.813333	0.0483823	0.960375	368.617	0.27085
Freshwater	1	2	X_002	1	20.1672	0.882	0.0482544	0.882	520.187	0.106075
Freshwater	1	2	X_003	1	20.0211	0.800667	0.0469889	0.882	488.068	0.0822702
Freshwater	1	2	X_005	1	19.7788	0.649667	0.0523707	0.882	528.165	0.169739
Freshwater	1	2	X_013	1	17.813	0.041	0.0893337	0.205	347.547	0.113467
Freshwater	1	2	X_020	1	16.5129	0.236333	0.0645973	0.590833	276.896	0.137736
Soil	1	4	X_001	1	20.3854	0.283	0.0599051	0.63675	617.816	0.185156
Soil	1	4	X_002	0.989583	15.9921	0.804333	0.0479289	0.889	341.741	0.481232
Soil	1	4	X_003	1	18.771	0.416	0.0565171	0.679714	610.163	0.741505
Soil	1	4	X_004	0.989583	15.9308	0.889	0.0448342	0.889	292.357	0.236617
Soil	1	4	X_006	1	19.61	0.500333	0.0564494	0.679714	560.173	0.209241
Soil	1	4	X_012	1	16.4649	0.528667	0.0549149	0.679714	385.494	0.563248
Soil	1	4	X_013	0.9375	14.7553	0.273333	0.0620443	0.63675	324.863	0.559776
Soil	1	4	X_016	1	16.0642	0.0903333	0.072255	0.63675	381.4	0.751487
Soil	1	4	X_019	1	16.4765	0.169667	0.0675867	0.63675	367.127	0.454938
Freshwater	1	4	X_002	1	20.2532	0.384	0.0590353	0.564333	514.014	0.0987184
Freshwater	1	4	X_003	1	19.3234	0.0466667	0.0782479	0.186667	456.523	0.122498
Freshwater	1	4	X_005	1	19.9149	0.564333	0.056524	0.564333	565.822	0.252504
Freshwater	1	4	X_013	1	16.2093	0.506667	0.0563568	0.564333	263.974	0.185026
Soil	1	6	X_001	1	20.6982	0.0826667	0.0757433	0.328	566.116	0.0831944
Soil	1	6	X_003	1	18.2171	0.189	0.0634236	0.378	554.517	0.73498
Soil	1	6	X_004	1	15.8592	0.697333	0.0502651	0.783	236.261	0.0637869
Soil	1	6	X_006	1	19.6471	0.109333	0.072774	0.328	577.504	0.2659
Soil	1	6	X_016	1	15.8606	0.520333	0.0526688	0.7805	379.398	0.925703
Soil	1	6	X_019	1	16.3615	0.783	0.0485123	0.783	338.978	0.37822
Freshwater	1	6	X_002	1	20.3155	0.851667	0.0463421	0.851667	509.802	0.089079
Freshwater	1	6	X_003	1	18.3946	0.747	0.0496204	0.851667	417.284	0.198147
Freshwater	1	6	X_005	1	19.7269	0.012	0.100773	0.036	300.701	0.243637
Soil	1	8	X_001	1	20.844	0.835333	0.048035	0.835333	600.452	0.119545
Soil	1	8	X_003	1	17.9081	0.685	0.049214	0.835333	570.02	1.01093
Soil	1	8	X_006	1	19.5644	0.121667	0.0686404	0.304167	589.258	0.337907
Soil	1	8	X_016	0.8125	12.2332	< 0.0001	0.184363	< 0.0001	163.538	0.718332
Soil	1	8	X_019	1	16.801	0.361	0.0583315	0.601667	399.84	0.516791
Freshwater	1	8	X_002	1	20.3285	0.683333	0.0512865	0.685333	543.638	0.141186
Freshwater	1	8	X_003	1	17.553	0.685333	0.0514316	0.685333	368.207	0.260003
Freshwater	1	8	X_005	1	19.6463	0.0946667	0.0795507	0.284	578.305	0.396617
Soil	0.1	2	X_001	1	20.106	0.996667	0.0358826	0.996667	574.301	0.158
Soil	0.1	2	X_002	1	16.5032	0.0916667	0.0702639	0.4125	327.772	0.282507
Soil	0.1	2	X_003	1	19.0731	0.817	0.048257	0.919125	559.575	0.35355
Soil	0.1	2	X_004	1	16.6519	0.187667	0.0635104	0.5028	351.996	0.338694
Soil	0.1	2	X_006	1	19.9036	0.279333	0.0629788	0.5028	561.236	0.166759
Soil	0.1	2	X_012	1	18.593	0.259333	0.0625962	0.5028	567.331	0.542449
Soil	0.1	2	X_013	1	17.269	0.511	0.0533417	0.733714	403.686	0.353865
Soil	0.1	2	X_016	1	16.2879	0.570667	0.0542888	0.733714	313.575	0.28342
Soil	0.1	2	X_019	0.916667	14.8771	0.024	0.0815733	0.216	400.439	0.776956
Freshwater	0.1	2	X_002	1	19.9121	0.135333	0.0705298	0.225556	546.437	0.21263
Freshwater	0.1	2	X_003	1	20.3347	0.309	0.0630079	0.38625	526.294	0.112144
Freshwater	0.1	2	X_005	1	19.8324	0.130667	0.0683665	0.225556	596.098	0.380288
Freshwater	0.1	2	X_013	1	18.1424	0.767333	0.0483743	0.767333	407.27	0.227442
Freshwater	0.1	2	X_020	1	16.9264	0.0526667	0.0786266	0.225556	353.77	0.382369
Soil	0.1	4	X_001	1	20.659	0.355333	0.062616	0.497467	589.986	0.127576
Soil	0.1	4	X_003	1	19.0309	0.114	0.0739611	0.266	585.719	0.524956
Soil	0.1	4	X_004	1	16.6312	0.154	0.069126	0.2695	392.384	0.607438
Soil	0.1	4	X_006	1	19.7407	0.676333	0.0543811	0.756	586.736	0.298285
Soil	0.1	4	X_012	0.927083	16.0192	0.0773333	0.0722575	0.266	484.117	0.823191
Soil	0.1	4	X_016	0.989583	15.7261	0.756	0.0496193	0.756	333.248	0.628537
Soil	0.1	4	X_019	0.84375	13.4192	< 0.0001	0.153858	< 0.0001	192.768	0.618837
Freshwater	0.1	4	X_002	1	20.1775	0.961667	0.0419381	0.961667	575.157	0.242036
Freshwater	0.1	4	X_003	1	19.7238	0.898667	0.04511	0.961667	531.417	0.228105
Freshwater	0.1	4	X_005	1	19.8565	0.211	0.0742764	0.844	621.315	0.509011
Freshwater	0.1	4	X_013	1	16.5423	0.684667	0.0558534	0.961667	315.743	0.360195
Soil	0.1	6	X_001	1	20.7477	0.578	0.0530963	0.999667	613.477	0.15539
Soil	0.1	6	X_003	1	18.7666	0.233667	0.0731063	0.545222	615.416	0.776442
Soil	0.1	6	X_004	1	16.4272	0.917	0.0443166	0.999667	405.088	0.838706
Soil	0.1	6	X_006	1	19.569	0.999667	0.034327	0.999667	606.477	0.440681
Soil	0.1	6	X_012	0.822917	13.1919	< 0.0001	0.174102	< 0.0001	198.953	0.672999
Soil	0.1	6	X_016	0.96875	15.3443	0.981333	0.0390106	0.999667	389.31	1.13355
Soil	0.1	6	X_019	0.833333	13.1079	< 0.0001	0.164774	< 0.0001	174.842	0.606486
Freshwater	0.1	6	X_002	1	20.3518	0.478667	0.0570707	0.718	607.219	0.298472
Freshwater	0.1	6	X_003	1	18.9637	0.984	0.0397046	0.984	506.438	0.357361
Freshwater	0.1	6	X_005	1	19.5254	< 0.0001	0.127496	< 0.0001	306.923	0.35418
Soil	0.1	8	X_001	1	20.8748	0.177	0.0662585	0.2655	633.83	0.179294
Soil	0.1	8	X_003	0.989583	18.1879	0.142333	0.0697136	0.2655	632.53	1.00475
Soil	0.1	8	X_004	0.96875	15.7264	0.256	0.0631394	0.3072	404.154	1.04631
Soil	0.1	8	X_006	1	19.0993	0.325333	0.0631262	0.325333	610.559	0.662236
Soil	0.1	8	X_012	0.677083	10.724	< 0.0001	0.317331	< 0.0001	395.269	1.17167
Soil	0.1	8	X_019	0.71875	11.4848	< 0.0001	0.276984	< 0.0001	189.637	0.808603
Freshwater	0.1	8	X_002	1	20.5002	0.019	0.0861148	0.0285	322.967	0.186606
Freshwater	0.1	8	X_003	1	18.0148	0.460667	0.0577914	0.460667	448.227	0.450624
Freshwater	0.1	8	X_005	1	19.4314	0.00133333	0.117666	0.004	305.629	0.35948
Soil	0.01	2	X_001	1	20.4689	0.776333	0.0466917	0.776333	621.151	0.230854
Soil	0.01	2	X_002	0.9375	14.8108	0.0696667	0.0739469	0.139333	329.445	0.674133
Soil	0.01	2	X_003	1	18.7545	0.002	0.112432	0.00533333	304.445	0.491099
Soil	0.01	2	X_004	0.96875	16.8091	0.564	0.0543663	0.747048	480.855	0.78393
Soil	0.01	2	X_006	1	20.0678	0.282	0.0608235	0.4512	633.391	0.372161
Soil	0.01	2	X_012	0.885417	15.4525	< 0.0001	0.113048	< 0.0001	171.251	0.481003
Soil	0.01	2	X_013	0.979167	16.4291	0.653667	0.0517378	0.747048	385.216	0.526898
Soil	0.01	2	X_019	0.375	5.95373	< 0.0001	0.274243	< 0.0001	472.076	1.16153
Freshwater	0.01	2	X_002	1	20.0108	0.845667	0.045828	0.845667	616.949	0.4513
Freshwater	0.01	2	X_003	1	20.5633	0.0833333	0.0765631	0.138889	632.083	0.338123
Freshwater	0.01	2	X_005	0.531915	10.6297	< 0.0001	0.462365	< 0.0001	158.397	0.196773
Freshwater	0.01	2	X_013	0.946809	17.4446	0.510333	0.0552671	0.637917	502.588	0.574938
Freshwater	0.01	2	X_020	0.797872	13.8591	< 0.0001	0.1992	< 0.0001	245.575	0.713398
Soil	0.01	4	X_001	1	20.6933	0.579333	0.0517596	0.675889	626.023	0.209603
Soil	0.01	4	X_003	1	18.2514	0.106333	0.073356	0.153067	636.505	0.966467
Soil	0.01	4	X_004	0.979167	17.2914	0.774	0.0487452	0.774	517.531	0.786889
Soil	0.01	4	X_006	1	19.8134	0.109333	0.0720349	0.153067	645.418	0.530196
Soil	0.01	4	X_012	0.5625	9.27057	< 0.0001	0.375173	< 0.0001	309.605	0.698999
Soil	0.01	4	X_016	0.916667	14.2333	0.021	0.0826137	0.049	439.278	1.1677
Soil	0.01	4	X_019	0.34375	5.37829	< 0.0001	0.247116	< 0.0001	460.432	1.31805
Freshwater	0.01	4	X_002	1	20.4408	0.018	0.084937	0.036	342.815	0.310358
Freshwater	0.01	4	X_003	1	20.1137	0.976667	0.0398572	0.976667	619.371	0.455036
Freshwater	0.01	4	X_005	0.510638	10.3133	< 0.0001	0.452773	< 0.0001	349.141	0.600976
Freshwater	0.01	4	X_013	0.946809	16.2815	0.48	0.056406	0.64	436.448	0.818492
Soil	0.01	6	X_001	1	20.7123	0.557333	0.0529082	0.650222	633.264	0.235368
Soil	0.01	6	X_003	0.822917	15.385	< 0.0001	0.174264	< 0.0001	315.738	0.609899
Soil	0.01	6	X_004	0.979167	17.7546	0.785667	0.0486603	0.785667	572.602	0.864709
Soil	0.01	6	X_006	1	19.6796	0.248333	0.0640955	0.347667	652.785	0.638881
Soil	0.01	6	X_012	0.364583	6.07505	< 0.0001	0.261597	< 0.0001	237.002	0.78559
Soil	0.01	6	X_016	0.90625	13.981	0.00633333	0.0926406	0.0110833	214.751	0.66023
Soil	0.01	6	X_019	0.333333	5.19272	< 0.0001	0.23232	< 0.0001	758.185	1.13252
Freshwater	0.01	6	X_002	1	20.7341	< 0.0001	0.1093	< 0.0001	153.174	0.179959
Freshwater	0.01	6	X_003	1	19.5016	0.0666667	0.0810815	0.0666667	610.698	0.703194
Freshwater	0.01	6	X_005	0.521277	10.4713	< 0.0001	0.459529	< 0.0001	333.5	0.636765
Freshwater	0.01	6	X_013	0.808511	12.9066	< 0.0001	0.178816	< 0.0001	364.715	1.09917
Soil	0.01	8	X_001	1	20.8114	0.175667	0.0670247	0.204944	640.504	0.239795
Soil	0.01	8	X_003	0.729167	14.115	< 0.0001	0.265768	< 0.0001	150.247	0.370799
Soil	0.01	8	X_004	0.979167	17.626	0.756333	0.0496294	0.756333	584.415	0.986617
Soil	0.01	8	X_006	0.989583	18.8429	0.126	0.0707595	0.1764	646.709	0.895531
Soil	0.01	8	X_012	0.322917	5.55221	< 0.0001	0.215733	< 0.0001	270.16	0.748192
Soil	0.01	8	X_016	0.739583	11.1676	< 0.0001	0.256126	< 0.0001	222.558	0.816919
Soil	0.01	8	X_019	0.3125	4.98359	< 0.0001	0.211879	< 0.0001	499.16	1.24614
Freshwater	0.01	8	X_002	1	20.8866	< 0.0001	0.126908	< 0.0001	205.285	0.198275
Freshwater	0.01	8	X_003	1	18.7778	0.696667	0.0525618	0.696667	603.66	1.00729
Freshwater	0.01	8	X_005	0.521277	10.4484	< 0.0001	0.456441	< 0.0001	332.659	0.615796
Soil	0.001	2	X_001	0.916667	18.6587	0.024	0.0822813	0.028	341.117	0.582426
Soil	0.001	2	X_002	0.645833	10.6657	< 0.0001	0.347817	< 0.0001	456.593	1.09364
Soil	0.001	2	X_003	0.9375	17.5563	0.115667	0.0703427	0.115667	643.888	1.00437
Soil	0.001	2	X_004	0.572917	10.0479	< 0.0001	0.404629	< 0.0001	305.317	0.656672
Soil	0.001	2	X_006	0.770833	15.6155	< 0.0001	0.225716	< 0.0001	348.222	0.636941
Soil	0.001	2	X_012	0.677083	11.8331	< 0.0001	0.315149	< 0.0001	251.106	0.684947
Soil	0.001	2	X_013	0.614583	10.8935	< 0.0001	0.378359	< 0.0001	141.065	0.551088
Freshwater	0.001	2	X_002	0.806452	15.7394	< 0.0001	0.192047	< 0.0001	214.296	0.432999
Freshwater	0.001	2	X_003	0.784946	16.4113	< 0.0001	0.212209	< 0.0001	219.703	0.449594
Freshwater	0.001	2	X_013	0.247312	4.67452	< 0.0001	0.182752	< 0.0001	788.641	1.02959
Freshwater	0.001	2	X_020	0.247312	4.78233	< 0.0001	0.200959	< 0.0001	743.219	1.02311
Soil	0.001	4	X_001	0.947917	19.414	0.641667	0.0515853	0.641667	692.377	0.482879
Soil	0.001	4	X_002	0.541667	8.63636	< 0.0001	0.374515	< 0.0001	222.819	0.76484
Soil	0.001	4	X_003	0.864583	15.25	< 0.0001	0.132884	< 0.0001	169.917	0.488441
Soil	0.001	4	X_004	0.5625	10.3104	< 0.0001	0.397393	< 0.0001	318.131	0.693747
Soil	0.001	4	X_006	0.760417	15.4429	< 0.0001	0.235606	< 0.0001	349.815	0.644037
Soil	0.001	4	X_012	0.489583	8.32025	< 0.0001	0.325429	< 0.0001	102.37	0.511771
Soil	0.001	4	X_013	0.510417	8.32562	< 0.0001	0.351452	< 0.0001	485.85	1.13276
Soil	0.001	4	X_016	0.78125	11.9355	< 0.0001	0.214569	< 0.0001	403.901	1.20648
Freshwater	0.001	4	X_002	0.784946	15.8846	< 0.0001	0.214225	< 0.0001	350.582	0.603843
Freshwater	0.001	4	X_003	0.763441	15.916	< 0.0001	0.23417	< 0.0001	347.59	0.568433
Freshwater	0.001	4	X_013	0.236559	4.43658	< 0.0001	0.236532	< 0.0001	807.636	1.03091
Freshwater	0.001	4	X_020	0.236559	4.29805	< 0.0001	0.236534	< 0.0001	902.574	1.05952
Soil	0.001	6	X_001	0.958333	19.7667	0.579667	0.0534567	0.579667	676.539	0.413016
Soil	0.001	6	X_002	0.385417	6.18857	< 0.0001	0.260495	< 0.0001	742.446	1.08684
Soil	0.001	6	X_003	0.760417	13.1614	< 0.0001	0.234793	< 0.0001	119.252	0.467198
Soil	0.001	6	X_004	0.645833	12.0423	< 0.0001	0.346488	< 0.0001	336.501	0.610226
Soil	0.001	6	X_006	0.833333	16.9813	< 0.0001	0.165082	< 0.0001	345.709	0.593594
Soil	0.001	6	X_012	0.333333	5.34964	< 0.0001	0.227959	< 0.0001	510.381	1.22244
Soil	0.001	6	X_016	0.645833	10.0902	< 0.0001	0.345399	< 0.0001	188.248	0.824086
Freshwater	0.001	6	X_002	0.817204	16.5609	< 0.0001	0.182005	< 0.0001	140.857	0.349257
Freshwater	0.001	6	X_003	0.752688	15.5305	< 0.0001	0.244152	< 0.0001	84.3897	0.369203
Freshwater	0.001	6	X_013	0.236559	4.33116	< 0.0001	0.225777	< 0.0001	718.307	1.08469
Freshwater	0.001	6	X_020	0.172043	2.82775	< 0.0001	0.2258	< 0.0001	814.26	1.40314
Soil	0.001	8	X_001	0.9375	19.4321	0.266333	0.0621075	0.266333	694.317	0.448883
Soil	0.001	8	X_002	0.28125	4.46804	< 0.0001	0.189379	< 0.0001	731.442	1.15306
Soil	0.001	8	X_003	0.458333	8.0653	< 0.0001	0.315259	< 0.0001	333.594	0.661583
Soil	0.001	8	X_004	0.53125	10.0497	< 0.0001	0.383992	< 0.0001	343.361	0.671422
Soil	0.001	8	X_006	0.739583	14.8845	< 0.0001	0.255491	< 0.0001	347.884	0.63855
Soil	0.001	8	X_012	0.177083	2.93585	< 0.0001	0.11801	< 0.0001	108.825	0.973566
Soil	0.001	8	X_016	0.520833	8.34497	< 0.0001	0.348148	< 0.0001	565.972	1.12544
Freshwater	0.001	8	X_002	0.817204	16.6512	< 0.0001	0.182017	< 0.0001	358.241	0.590651
Freshwater	0.001	8	X_003	0.752688	15.3711	< 0.0001	0.245611	< 0.0001	208.965	0.443082
Freshwater	0.001	8	X_013	0.236559	4.18654	< 0.0001	0.236542	< 0.0001	896.087	1.06489

## Sheet: Table S5
Table S5 | DNA concentration of each inoculum community and predicted DNA copy number.
The total number of DNA copy estimated by quantitative ampicon sequencing is shown. By using RasperGade16S (see Materials and Methods), the total number of DNA copy was corrected, and the corrected values are also shown. This corrected value can be calculated for each taxonomic level because RasperGade16S predict the 16S copy number in each genome by the sequence information. Here, three taxonomi…
ASV
Inoculum	The Total number of DNA copy [copies/10ul]	The total number of DNA copies corrected using the prediction by RasperGade16S [copies/10ul]	R^2 between Standard DNA concentrations and the numbers of their DNA reads
Soil	1222489	258599	0.969276
Freshwater	104536	22999.1	0.990497
OTU 99
Inoculum	The Total number of DNA copy [copies/10ul]	The total number of DNA copies corrected using the prediction by RasperGade16S [copies/10ul]	R^2 between Standard DNA concentrations and the numbers of their DNA reads
Soil	1222489	257388	0.969276
Freshwater	104536	23060.7	0.990497
OTU 97
Inoculum	The Total number of DNA copy [copies/10ul]	The total number of DNA copies corrected using the prediction by RasperGade16S [copies/10ul]	R^2 between Standard DNA concentrations and the numbers of their DNA reads
Soil	1222489	249373	0.969276
Freshwater	104536	21043	0.990497

## Sheet: Table S6
Table S6 | Student’s t-test of alpha-diversity and temporal variance
Each line indicates the result of a Student’s t-test on OTU-level alpha diversity (99%). For each test, the applied method (Method), inoculum source (Source), dilution rate of the inoculum community (Density), the two compared time points (Data1 and Data2), the p-value (p-value), the FDR-corrected q-value (q-value), and the significance based on a threshold of 0.05 (Significance) are shown.
Method	Source	Density	Data1	Data2	p-value	q-value	Significance
Shannon	Soil	1	Day2	Day4	< 0.0001	< 0.0001	Sig.
Shannon	Soil	1	Day4	Day6	< 0.0001	< 0.0001	Sig.
Shannon	Soil	1	Day6	Day8	0.019203	0.024912	Sig.
Shannon	Soil	0.1	Day2	Day4	< 0.0001	< 0.0001	Sig.
Shannon	Soil	0.1	Day4	Day6	< 0.0001	< 0.0001	Sig.
Shannon	Soil	0.1	Day6	Day8	< 0.0001	< 0.0001	Sig.
Shannon	Soil	0.01	Day2	Day4	< 0.0001	< 0.0001	Sig.
Shannon	Soil	0.01	Day4	Day6	0.766158	0.78246	N.S.
Shannon	Soil	0.01	Day6	Day8	0.169029	0.202835	N.S.
Shannon	Soil	0.001	Day2	Day4	< 0.0001	< 0.0001	Sig.
Shannon	Soil	0.001	Day4	Day6	0.722929	0.754361	N.S.
Shannon	Soil	0.001	Day6	Day8	0.00105052	0.00144072	Sig.
Richness	Soil	1	Day2	Day4	< 0.0001	< 0.0001	Sig.
Richness	Soil	1	Day4	Day6	< 0.0001	< 0.0001	Sig.
Richness	Soil	1	Day6	Day8	< 0.0001	< 0.0001	Sig.
Richness	Soil	0.1	Day2	Day4	< 0.0001	< 0.0001	Sig.
Richness	Soil	0.1	Day4	Day6	< 0.0001	< 0.0001	Sig.
Richness	Soil	0.1	Day6	Day8	< 0.0001	< 0.0001	Sig.
Richness	Soil	0.01	Day2	Day4	< 0.0001	< 0.0001	Sig.
Richness	Soil	0.01	Day4	Day6	< 0.0001	< 0.0001	Sig.
Richness	Soil	0.01	Day6	Day8	0.00105052	0.00114476	Sig.
Richness	Soil	0.001	Day2	Day4	0.140326	0.172709	N.S.
Richness	Soil	0.001	Day4	Day6	< 0.0001	< 0.0001	Sig.
Richness	Soil	0.001	Day6	Day8	< 0.0001	< 0.0001	Sig.
Shannon	Freshwater	1	Day2	Day4	< 0.0001	< 0.0001	Sig.
Shannon	Freshwater	1	Day4	Day6	< 0.0001	< 0.0001	Sig.
Shannon	Freshwater	1	Day6	Day8	< 0.0001	< 0.0001	Sig.
Shannon	Freshwater	0.1	Day2	Day4	< 0.0001	< 0.0001	Sig.
Shannon	Freshwater	0.1	Day4	Day6	< 0.0001	< 0.0001	Sig.
Shannon	Freshwater	0.1	Day6	Day8	< 0.0001	< 0.0001	Sig.
Shannon	Freshwater	0.01	Day2	Day4	< 0.0001	< 0.0001	Sig.
Shannon	Freshwater	0.01	Day4	Day6	< 0.0001	< 0.0001	Sig.
Shannon	Freshwater	0.01	Day6	Day8	< 0.0001	< 0.0001	Sig.
Shannon	Freshwater	0.001	Day2	Day4	0.605971	0.646369	N.S.
Shannon	Freshwater	0.001	Day4	Day6	0.407818	0.444893	N.S.
Shannon	Freshwater	0.001	Day6	Day8	0.189225	0.221532	N.S.
Richness	Freshwater	1	Day2	Day4	< 0.0001	< 0.0001	Sig.
Richness	Freshwater	1	Day4	Day6	< 0.0001	< 0.0001	Sig.
Richness	Freshwater	1	Day6	Day8	< 0.0001	< 0.0001	Sig.
Richness	Freshwater	0.1	Day2	Day4	< 0.0001	< 0.0001	Sig.
Richness	Freshwater	0.1	Day4	Day6	0.014721	0.019628	Sig.
Richness	Freshwater	0.1	Day6	Day8	< 0.0001	< 0.0001	Sig.
Richness	Freshwater	0.01	Day2	Day4	< 0.0001	< 0.0001	Sig.
Richness	Freshwater	0.01	Day4	Day6	< 0.0001	< 0.0001	Sig.
Richness	Freshwater	0.01	Day6	Day8	0.021117	0.0266741	Sig.
Richness	Freshwater	0.001	Day2	Day4	0.219896	0.251309	N.S.
Richness	Freshwater	0.001	Day4	Day6	0.98733	0.98733	N.S.
Richness	Freshwater	0.001	Day6	Day8	0.273808	0.305646	N.S.

## Sheet: Table S7
Table S7 | Corrlation analysis for Figures 2D–E
Each line indicates the result of a linear regression between the metric (within-mode variation or multimodality) and the logarithm of estimated coefficient of variation (CV) of cell numbers upon inoculation for each dataset. For each analysis, the dataset (Dataset), objective value (Objective: within-mode variation or multimodality), standard error (SE), standard deviation (SD), the t-value (t-v…
Source	Dataset	Objective value	SE	SD	t-value	p-value	q-value	R2	R2adj	F-value
Soil	Day2Data	Within-mode variation	0.043967	0.380836	8.66187	< 0.0001	< 0.0001	0.707624	0.698193	75.028
Soil	Day4Data	Within-mode variation	0.0767198	0.213881	2.78781	0.00926834	0.0123578	0.211354	0.18416	7.7719
Soil	Day6Data	Within-mode variation	0.093013	0.18035	1.93898	0.0638708	0.0681289	0.130726	0.0959551	3.75963
Soil	Day8Data	Within-mode variation	0.101519	0.166725	1.6423	0.114131	0.114131	0.10496	0.0660448	2.69716
Freshwater	Day2Data	Within-mode variation	0.0660578	0.354814	5.37128	< 0.0001	< 0.0001	0.629231	0.607421	28.8506
Freshwater	Day4Data	Within-mode variation	0.0488812	0.405402	8.29363	< 0.0001	< 0.0001	0.830886	0.818806	68.7843
Freshwater	Day6Data	Within-mode variation	0.114281	0.417583	3.65402	0.00330218	0.00480318	0.526661	0.487217	13.3518
Freshwater	Day8Data	Within-mode variation	0.111643	0.277869	2.48891	0.0320498	0.0366283	0.382514	0.320765	6.19469
Soil	Day2Data	Multimodality	0.0226013	0.113018	5.0005	< 0.0001	< 0.0001	0.446478	0.428623	25.005
Soil	Day4Data	Multimodality	0.0239684	0.124204	5.18201	< 0.0001	< 0.0001	0.480782	0.462878	26.8532
Soil	Day6Data	Multimodality	0.0233923	0.099967	4.2735	< 0.0001	< 0.0001	0.422136	0.399022	18.2628
Soil	Day8Data	Multimodality	0.0327176	0.0827365	2.5288	0.0187607	0.0230901	0.21755	0.183531	6.39485
Freshwater	Day2Data	Multimodality	0.0287442	0.109007	3.79229	0.00145499	0.00290997	0.458279	0.426413	14.3815
Freshwater	Day4Data	Multimodality	0.0318682	0.122876	3.85575	0.00174764	0.00310691	0.515014	0.480372	14.8668
Freshwater	Day6Data	Multimodality	0.0282525	0.129765	4.59304	< 0.0001	0.00141332	0.637418	0.607203	21.096
Freshwater	Day8Data	Multimodality	0.0346194	0.141742	4.09429	0.00216427	0.00346283	0.626353	0.588988	16.7632

## Sheet: Table S8
Table S8 | Detailed information of the multimodality and within-mode variation at the community level
Each line indicates the result of quantification of the multimodality and the within-mode variation of each subset community. In each analysis, the type of inoculum source (Source), dilution rate of inoculum community (Density), target time point (Day), multimodality (Multimodality), p-value of the test for mutimodality (p-value), the FDR-corrected q-value (q-value), within-mode variation (Within…
Source	Density	Day	Multimodality	p-value	q-value	Within-mode variation	Objective
Soil	1	2	0.00979845	0.28156	0.375413	0.0352953	0.167584
Soil	1	4	0.211023	< 0.0001	< 0.0001	0.163905	0.177523
Soil	1	6	0.00872951	0.42382	0.502305	0.100193	0.171624
Soil	1	8	0.00366941	0.60208	0.664364	0.175823	0.171752
Soil	0.1	2	0.0051717	0.68482	0.730475	0.184322	0.158742
Soil	0.1	4	0.0125944	0.31612	0.401034	0.211561	0.152384
Soil	0.1	6	0.0403735	0.00094	0.00167111	0.108655	0.17806
Soil	0.1	8	0.0575696	< 0.0001	< 0.0001	0.172899	0.169265
Soil	0.01	2	0.0188128	0.32584	0.401034	0.352771	0.167924
Soil	0.01	4	0	0.96234	0.96234	0.395977	0.158866
Soil	0.01	6	0.0359985	0.01646	0.026336	0.336953	0.177329
Soil	0.01	8	0.0137517	0.24248	0.337363	0.555109	0.17318
Soil	0.001	2	0.0625654	< 0.0001	< 0.0001	0.416907	0.165089
Soil	0.001	4	0.112377	< 0.0001	< 0.0001	0.307344	0.17298
Soil	0.001	6	0.1292	< 0.0001	< 0.0001	0.387183	0.18023
Soil	0.001	8	0.356796	< 0.0001	< 0.0001	1	0.17225
Freshwater	1	2	0.000535526	0.91758	0.947179	0.055229	0.167532
Freshwater	1	4	0.0352737	0.00298	0.00501895	0.0277653	0.184054
Freshwater	1	6	0.025883	0.0988	0.143709	0.156939	0.164435
Freshwater	1	8	0.0258682	0.02732	0.0416305	0.0451407	0.168161
Freshwater	0.1	2	0.0090514	0.44876	0.512869	0.229154	0.175329
Freshwater	0.1	4	0.103263	< 0.0001	< 0.0001	0.165894	0.163866
Freshwater	0.1	6	0.262008	< 0.0001	< 0.0001	0.135662	0.17133
Freshwater	0.1	8	0.313071	< 0.0001	< 0.0001	0.111048	0.17066
Freshwater	0.01	2	0.0459974	0.00094	0.00167111	0.298012	0.15911
Freshwater	0.01	4	0.186699	< 0.0001	< 0.0001	0.198039	0.18778
Freshwater	0.01	6	0.366667	< 0.0001	< 0.0001	0.14883	0.163357
Freshwater	0.01	8	0.545353	< 0.0001	< 0.0001	0.19539	0.165387
Freshwater	0.001	2	0.435408	< 0.0001	< 0.0001	0.567526	0.182832
Freshwater	0.001	4	0.487047	< 0.0001	< 0.0001	0.304293	0.176582
Freshwater	0.001	6	0.677804	< 0.0001	< 0.0001	0.209301	0.18725
Freshwater	0.001	8	1	< 0.0001	< 0.0001	0	0.175688
